# Supplementary material for: Structural diversity in three-dimensional self-assembly of nanoplatelets by spherical confinement
Source: Nat Commun. 2022 Oct 12;13:6001. doi: 10.1038/s41467-022-33616-y (PMC9556815; doi:10.1038/s41467-022-33616-y)
Supplement: Supplementary file 31 — Source Data [file 41467_2022_33616_MOESM31_ESM.xlsx]

## Sheet: Source Data Figure_2i-k
Source data of a 3D electron tomography reconstruction of an experimental supraparticle composed of 8,130 disked-shape EuF3 NPLs including positions (columns A-C), orientations (columns D-L) and colour codes (columns M-O).
Total number of disk-shaped NPLs	8130
X	Y	Z	m11	m12	m13	m21	m22	m23	m31	m32	m33	Red	Green	Blue
1.35	-0.755	8.69	-0.602	0.794	-0.0772	-0.481	-0.439	-0.759	-0.637	-0.42	0.647	0.522	0.327	0.318
-0.357	-4.01	8.84	0.314	0.938	0.147	-0.713	0.335	-0.616	-0.627	0.0886	0.774	0.82	0.335	0.204
-0.766	-4.32	8.52	-0.683	0.6	-0.417	0.361	0.773	0.521	0.635	0.205	-0.745	0.716	0.328	0.23
-2.24	-3.9	8.54	0.696	0.42	0.582	-0.479	0.876	-0.0592	-0.535	-0.237	0.811	0.686	0.419	0.17
-1.66	-4.76	8.48	0.89	-0.422	0.174	0.333	0.861	0.386	-0.313	-0.285	0.906	0.643	0.619	0.0846
-0.775	1.6	8.57	-0.852	0.299	-0.431	0.0368	-0.786	-0.618	-0.523	-0.542	0.658	0.412	0.429	0.308
1.04	-2.13	8.76	-0.735	0.0791	-0.673	0.0589	-0.982	-0.18	-0.675	-0.172	0.717	0.745	0.292	0.254
1.53	-1.87	8.45	-0.143	0.975	0.173	-0.652	0.0386	-0.757	-0.744	-0.22	0.63	0.702	0.23	0.333
1.1	-3.29	8.49	-0.277	0.961	0.0194	0.589	0.153	0.794	0.76	0.231	-0.608	0.692	0.216	0.353
1.06	-4.53	8.53	-0.571	-0.638	-0.516	0.583	-0.758	0.293	-0.578	-0.134	0.805	0.78	0.38	0.176
3.27	0.351	8.55	-0.655	-0.0534	-0.753	0.155	-0.986	-0.0648	-0.739	-0.159	0.654	0.757	0.235	0.311
1.31	0.371	8.83	-0.397	0.868	-0.298	-0.666	-0.496	-0.557	-0.631	-0.0225	0.775	0.88	0.332	0.202
0.727	0.183	8.29	-0.723	0.653	-0.226	-0.351	-0.629	-0.694	-0.595	-0.422	0.683	0.52	0.364	0.285
-0.654	-1.92	8.6	-0.584	-0.487	-0.65	0.668	-0.743	-0.0432	-0.461	-0.459	0.759	0.487	0.485	0.217
-1.88	-2.73	9.01	0.478	-0.859	0.184	0.715	0.503	0.485	-0.509	-0.1	0.855	0.81	0.442	0.131
-1.88	-2.62	8.39	0.273	0.873	0.404	-0.782	0.446	-0.436	-0.561	-0.197	0.804	0.723	0.395	0.176
-0.821	-5.37	8.45	0.639	-0.142	0.756	-0.172	0.931	0.321	-0.75	-0.335	0.571	0.599	0.225	0.386
0.286	6.07	8.38	-0.626	0.754	-0.2	-0.36	-0.507	-0.783	-0.692	-0.418	0.589	0.524	0.277	0.37
-2.61	5.14	8.42	-0.132	-0.99	0.0591	-0.918	0.0993	-0.385	0.375	-0.105	-0.921	0.805	0.563	0.071
0.835	5.01	8.46	-0.159	0.985	0.0608	-0.987	-0.157	-0.0334	-0.0233	-0.0653	0.998	0.841	0.879	0.00217
1.13	3.84	8.31	-0.656	-0.21	-0.725	0.559	-0.781	-0.28	-0.507	-0.588	0.63	0.37	0.444	0.333
0.334	-1.36	8.75	-0.301	0.95	0.0803	-0.659	-0.147	-0.737	-0.689	-0.275	0.671	0.652	0.28	0.296
-0.176	-1.61	8.29	0.561	-0.825	-0.0706	0.712	0.436	0.551	-0.423	-0.359	0.832	0.577	0.519	0.151
3.18	-3.75	8.36	-0.196	0.949	0.248	-0.677	0.0523	-0.734	-0.71	-0.312	0.632	0.619	0.261	0.331
2.05	-3.75	8.9	0.21	-0.886	-0.413	-0.538	0.248	-0.805	0.816	0.391	-0.425	0.548	0.165	0.517
2.31	-4.63	8.74	0.559	0.598	-0.575	-0.524	0.792	0.314	0.643	0.126	0.756	0.786	0.322	0.22
1.61	-4.06	8.3	-0.866	0.499	-0.0329	-0.321	-0.605	-0.729	-0.384	-0.621	0.684	0.341	0.555	0.285
-0.119	3.17	8.53	0.512	0.465	0.722	0.565	-0.815	0.125	0.647	0.344	-0.68	0.59	0.318	0.288
0.483	3.44	8.42	-0.796	-0.0695	-0.601	0.324	-0.888	-0.326	-0.511	-0.454	0.73	0.491	0.44	0.243
1.83	2.97	8.3	-0.532	-0.291	-0.796	0.556	-0.828	-0.0686	-0.639	-0.479	0.602	0.469	0.325	0.358
-2.94	2.68	8.25	0.526	0.659	0.538	-0.64	0.723	-0.26	-0.561	-0.207	0.802	0.714	0.395	0.178
0.487	2.3	8.18	0.778	0.0502	0.627	0.22	-0.956	-0.196	0.589	0.29	-0.754	0.639	0.37	0.221
1.33	1.49	8.63	-0.929	0.262	-0.262	-0.0169	-0.737	-0.676	-0.37	-0.623	0.689	0.339	0.567	0.28
0.668	-1.16	8.24	-0.215	0.915	0.343	0.757	-0.0659	0.651	0.617	0.399	-0.678	0.541	0.344	0.29
-3.47	-4.51	8.33	0.623	0.293	0.725	0.467	-0.883	-0.0449	0.627	0.366	-0.687	0.57	0.336	0.281
0.324	-5.01	8.86	0.501	-0.84	-0.209	0.854	0.44	0.277	-0.14	-0.317	0.938	0.614	0.774	0.0559
-0.312	-5.03	8.24	0.701	-0.566	0.433	0.00584	0.612	0.791	-0.713	-0.552	0.432	0.403	0.259	0.511
0.718	6.32	8.21	0.0752	-0.817	-0.571	0.89	-0.204	0.409	-0.45	-0.539	0.712	0.415	0.495	0.259
-1.24	6.14	8.26	0.612	0.385	0.691	0.69	-0.687	-0.228	0.387	0.616	-0.686	0.346	0.551	0.283
-0.929	3.65	8.18	0.416	0.752	0.512	-0.679	0.631	-0.375	-0.605	-0.191	0.773	0.728	0.356	0.204
2.69	2.46	8.6	0.849	-0.178	-0.498	-0.0676	-0.971	0.231	-0.525	-0.162	-0.836	0.754	0.428	0.148
3.11	2.51	8.13	0.562	-0.82	-0.108	0.317	0.0927	0.944	-0.764	-0.565	0.312	0.391	0.213	0.619
-1.53	2.27	8.24	-0.82	0.569	-0.0559	0.345	0.571	0.745	0.456	0.592	-0.665	0.368	0.49	0.302
-1.95	0.714	8.32	0.758	-0.523	0.39	-0.338	-0.826	-0.45	0.558	0.209	-0.803	0.712	0.398	0.177
2.1	0.867	8.16	-0.422	0.855	-0.3	0.0244	-0.32	-0.947	-0.906	-0.407	0.114	0.534	0.0844	0.797
-0.344	0.68	8.86	0.745	0.0196	0.667	0.203	-0.959	-0.198	0.636	0.283	-0.718	0.645	0.328	0.254
-0.0632	0.741	8.22	-0.0412	-0.78	-0.624	0.494	-0.559	0.666	-0.868	-0.281	0.409	0.647	0.118	0.532
2.44	-0.141	8.32	-0.46	0.848	-0.262	0.476	0.485	0.734	0.75	0.213	-0.627	0.709	0.225	0.336
0.255	-2.66	8.22	0.362	0.603	0.711	0.631	-0.72	0.288	0.686	0.344	-0.641	0.59	0.283	0.323
-0.156	-3.99	8.25	0.761	-0.0774	0.644	0.0844	-0.973	-0.217	0.643	0.219	-0.734	0.703	0.322	0.239
2.28	5.76	8.14	-0.0989	0.764	0.638	-0.539	0.497	-0.679	-0.836	-0.411	0.363	0.53	0.147	0.573
3.41	5.15	8.23	0.876	-0.287	-0.388	-0.396	-0.886	-0.239	-0.275	0.363	-0.89	0.573	0.652	0.0988
-0.212	4.34	8.42	-0.626	0.615	-0.479	-0.494	-0.788	-0.367	-0.603	0.0074	0.798	0.893	0.357	0.182
0.261	4.72	8.07	-0.737	0.599	-0.312	-0.332	-0.724	-0.605	-0.589	-0.342	0.732	0.592	0.37	0.241
3.77	3.02	8.32	0.917	-0.128	-0.379	0.289	0.867	0.407	0.276	-0.482	0.831	0.466	0.651	0.152
-2.77	1.41	8.1	-0.801	-0.0481	-0.597	0.281	-0.91	-0.304	-0.528	-0.412	0.743	0.529	0.424	0.232
0.0408	2.08	8.63	0.161	0.708	0.687	0.788	-0.511	0.342	0.594	0.487	-0.64	0.462	0.365	0.324
-1.34	1.09	8.13	-0.701	0.666	-0.255	-0.36	-0.639	-0.68	-0.616	-0.385	0.687	0.554	0.345	0.281
4.51	0.907	8.48	0.894	-0.422	-0.152	0.398	0.902	-0.164	0.206	0.0863	0.975	0.822	0.714	0.0228
3.63	0.472	8.13	-0.332	-0.546	-0.77	-0.483	0.799	-0.359	0.811	0.252	-0.528	0.673	0.17	0.425
-0.345	-0.392	8.79	-0.274	0.835	0.477	0.778	-0.0991	0.62	0.565	0.541	-0.623	0.413	0.391	0.34
0.211	-0.264	8.45	0.241	0.768	0.594	0.776	-0.52	0.358	0.583	0.374	-0.721	0.563	0.375	0.251
3.89	-0.453	8.2	-0.629	0.241	-0.739	0.0152	-0.947	-0.322	-0.777	-0.214	0.592	0.708	0.201	0.367
-1.38	-0.0413	8.71	0.157	0.736	0.658	0.885	-0.4	0.237	0.438	0.545	-0.715	0.409	0.506	0.257
-2.15	-0.345	8.17	0.0718	0.862	0.501	-0.987	0.133	-0.0881	-0.143	-0.488	0.861	0.461	0.772	0.125
-1.05	-1.04	8.17	-0.0517	0.941	0.334	-0.865	0.125	-0.486	-0.499	-0.314	0.808	0.618	0.451	0.173
2.61	-1.18	8.14	0.271	0.416	0.868	-0.556	0.803	-0.212	-0.786	-0.426	0.449	0.517	0.193	0.496
-3.57	-1.35	8.27	-0.611	-0.332	-0.719	0.603	-0.783	-0.152	-0.512	-0.526	0.679	0.426	0.439	0.289
2.03	-1.49	8.28	0.387	0.519	0.762	0.538	-0.798	0.271	0.749	0.305	-0.588	0.625	0.226	0.371
-1.93	-1.34	8.67	0.428	0.818	-0.385	-0.146	0.483	0.864	0.892	-0.314	0.326	0.618	0.0974	0.607
-2.71	-1.96	8.18	-0.0111	-0.798	-0.603	-0.712	0.429	-0.555	0.702	0.423	-0.573	0.519	0.268	0.384
-4.58	-2.03	8.11	0.688	0.296	0.663	0.457	-0.886	-0.0788	0.564	0.357	-0.744	0.578	0.392	0.23
-3.31	-2.34	8.53	0.733	0.28	0.62	0.42	-0.903	-0.0875	0.536	0.324	-0.78	0.608	0.418	0.198
3.69	-3.31	8.15	0.297	-0.825	-0.48	-0.758	0.101	-0.644	0.58	0.556	-0.596	0.4	0.378	0.364
-1.04	-3.4	8.75	-0.665	0.297	-0.685	-0.0609	-0.936	-0.347	-0.745	-0.189	0.64	0.73	0.23	0.324
-4.06	-2.83	8.85	-0.777	-0.214	-0.592	0.264	-0.964	0.00143	-0.571	-0.155	0.806	0.76	0.386	0.175
0.626	-3.54	8.76	-0.457	0.856	-0.24	0.522	0.477	0.707	0.72	0.198	-0.665	0.722	0.252	0.301
-0.287	-2.92	8.59	0.77	0.014	0.637	0.147	-0.977	-0.156	0.62	0.214	-0.755	0.707	0.342	0.221
-1.75	-3.71	8.17	0.239	0.88	0.41	-0.816	0.41	-0.407	-0.526	-0.237	0.816	0.686	0.426	0.165
2.76	-4.75	8.2	0.225	-0.749	-0.624	0.743	0.546	-0.387	0.63	-0.376	0.679	0.561	0.333	0.289
1.72	-4.88	8.14	0.371	-0.921	0.116	-0.432	-0.282	-0.856	0.822	0.267	-0.503	0.659	0.16	0.447
-3.58	-5.41	8.3	-0.854	0.243	-0.46	0.0663	-0.826	-0.56	-0.516	-0.509	0.689	0.442	0.436	0.28
1.23	-5.17	8.29	-0.359	0.542	-0.76	-0.133	0.777	0.616	0.924	0.322	-0.207	0.61	0.0684	0.714
-1.34	-6	8.58	-0.769	0.523	0.368	0.609	0.423	0.672	0.196	0.74	-0.643	0.234	0.724	0.321
-1.89	-5.78	8.55	0.646	0.729	0.226	0.526	-0.211	-0.824	-0.553	0.651	-0.519	0.314	0.402	0.433
-2.22	-6.11	8.09	-0.187	-0.77	-0.61	0.981	-0.177	-0.0774	-0.0486	-0.613	0.789	0.349	0.856	0.19
1.29	5.18	7.84	0.602	-0.0104	0.799	-0.338	0.903	0.266	-0.724	-0.43	0.54	0.513	0.249	0.414
-0.351	2.84	7.82	0.275	0.653	0.706	0.694	-0.643	0.324	0.665	0.4	-0.63	0.54	0.301	0.333
4.82	-1.7	8.05	-0.524	0.694	-0.493	-0.426	-0.715	-0.554	-0.737	-0.0807	0.671	0.827	0.236	0.296
5.32	-1.46	7.71	0.28	0.936	-0.213	0.642	-0.0174	0.766	0.714	-0.351	-0.606	0.584	0.258	0.354
3.56	2.71	7.86	-0.775	0.614	-0.153	0.325	0.594	0.736	0.542	0.52	-0.659	0.432	0.412	0.306
4.15	3.08	7.69	-0.799	0.059	-0.599	0.193	-0.917	-0.348	-0.57	-0.394	0.721	0.546	0.387	0.251
6.61	2.36	7.65	-0.141	-0.951	-0.275	0.826	-0.266	0.498	-0.546	-0.157	0.823	0.759	0.408	0.16
-0.734	0.358	7.67	-0.314	0.946	0.0754	-0.589	-0.132	-0.798	-0.745	-0.295	0.598	0.634	0.23	0.361
3.59	-0.558	7.7	-0.329	0.866	-0.376	0.113	0.431	0.895	0.938	0.252	-0.239	0.673	0.0562	0.684
4.19	-0.341	7.66	0.452	-0.812	0.37	0.376	0.55	0.746	-0.809	-0.198	0.554	0.722	0.172	0.402
2.19	-5.31	7.62	0.122	-0.711	-0.692	-0.697	0.435	-0.57	0.707	0.552	-0.443	0.403	0.264	0.502
5.62	0.644	7.93	-0.189	0.971	0.148	-0.756	-0.0473	-0.653	-0.627	-0.235	0.743	0.688	0.336	0.231
6.09	0.855	7.63	-0.225	0.97	0.0971	-0.669	-0.0811	-0.739	-0.709	-0.231	0.667	0.692	0.262	0.3
1.24	0.423	7.52	-0.479	-0.469	-0.742	0.733	-0.679	-0.0443	-0.483	-0.565	0.669	0.392	0.466	0.298
-5.27	-3.41	7.62	-0.672	0.106	-0.733	0.16	-0.946	-0.283	-0.723	-0.308	0.618	0.623	0.249	0.344
-4.49	-3.14	7.53	0.374	-0.894	-0.245	-0.566	-0.0114	-0.824	0.734	0.447	-0.51	0.498	0.239	0.441
2.75	5.92	8.01	0.0466	-0.956	-0.289	0.498	-0.228	0.836	-0.866	-0.183	0.466	0.735	0.121	0.481
4.75	4.59	7.79	-0.351	-0.763	-0.543	-0.497	0.643	-0.582	0.793	0.0651	-0.605	0.841	0.186	0.355
5.19	4.85	7.53	0.283	0.536	0.795	-0.604	0.744	-0.287	-0.745	-0.399	0.534	0.541	0.229	0.419
1.63	-0.559	7.82	0.0521	-0.797	-0.601	-0.725	0.384	-0.572	0.687	0.466	-0.558	0.481	0.282	0.398
2.14	-0.327	7.58	0.209	-0.965	-0.158	0.562	-0.0138	0.827	-0.8	-0.262	0.54	0.665	0.18	0.414
0.758	-2.32	7.99	-0.21	0.978	0.00326	0.621	0.13	0.773	0.755	0.164	-0.634	0.752	0.22	0.329
1.22	-1.96	7.73	0.119	0.95	0.289	0.716	-0.284	0.638	0.688	0.131	-0.714	0.782	0.281	0.258
-1.41	-5.48	7.78	0.206	-0.739	-0.641	-0.727	0.323	-0.606	0.655	0.591	-0.471	0.368	0.31	0.476
-0.866	-5.13	7.5	0.323	-0.941	-0.0988	-0.399	-0.0404	-0.916	0.859	0.335	-0.388	0.599	0.127	0.551
-1.44	-6.61	7.67	0.67	0.0514	0.74	-0.0572	-0.991	0.121	0.74	-0.123	-0.661	0.789	0.234	0.305
2.82	4.7	7.73	-0.0275	-0.731	-0.682	0.438	-0.622	0.649	-0.899	-0.281	0.337	0.647	0.0913	0.597
3.27	4.8	7.44	-0.0267	0.768	0.64	-0.508	0.541	-0.67	-0.861	-0.343	0.375	0.591	0.125	0.562
4.02	1.88	8.09	0.571	0.0721	0.818	-0.276	0.955	0.108	-0.773	-0.288	0.565	0.641	0.204	0.391
3.64	1.67	7.43	0.389	-0.908	0.155	-0.268	-0.272	-0.924	0.881	0.318	-0.349	0.614	0.107	0.586
5.2	1.45	7.5	0.28	0.587	0.759	0.653	-0.697	0.297	0.704	0.412	-0.579	0.529	0.267	0.379
2.56	-2.14	7.75	-0.117	0.92	0.374	0.594	-0.237	0.768	0.796	0.312	-0.519	0.619	0.184	0.433
3.1	-1.89	7.44	0.3	-0.895	-0.33	0.616	0.446	-0.649	0.728	-0.00837	0.686	0.892	0.245	0.283
-2.91	-2.09	7.5	-0.781	0.0865	-0.619	0.217	-0.892	-0.398	-0.586	-0.445	0.677	0.5	0.372	0.29
0.951	-3.37	7.72	-0.779	0.547	-0.306	-0.305	-0.757	-0.577	-0.548	-0.356	0.757	0.58	0.407	0.219
1.37	-2.95	7.42	-0.397	0.874	0.28	0.756	0.139	0.639	0.52	0.466	-0.716	0.481	0.432	0.255
2.61	-3.19	7.76	-0.686	0.299	-0.663	-0.0845	-0.938	-0.336	-0.722	-0.175	0.669	0.743	0.25	0.298
3.12	-2.81	7.57	0.148	-0.951	-0.27	0.591	-0.134	0.796	-0.793	-0.277	0.542	0.65	0.186	0.412
3.18	-3.71	7.28	0.0902	-0.773	-0.628	-0.666	0.422	-0.615	0.74	0.474	-0.477	0.474	0.234	0.471
0.32	-4.7	7.91	-0.673	0.659	-0.334	-0.337	-0.676	-0.655	-0.658	-0.328	0.678	0.605	0.308	0.29
-0.315	-3.9	7.41	0.321	-0.9	-0.294	-0.571	0.0634	-0.819	0.756	0.431	-0.493	0.512	0.22	0.456
-4.37	-3.95	8.01	0.439	-0.887	-0.142	-0.534	-0.13	-0.836	0.723	0.442	-0.531	0.502	0.249	0.422
-4.8	-4.24	7.45	0.292	-0.908	-0.3	-0.594	0.0735	-0.801	0.75	0.412	-0.518	0.529	0.225	0.434
-1.14	4.74	7.76	-0.757	-0.118	-0.643	0.37	-0.888	-0.273	-0.538	-0.444	0.716	0.5	0.416	0.256
-0.75	4.93	7.42	-0.133	-0.642	-0.755	-0.821	0.498	-0.279	0.555	0.583	-0.593	0.376	0.4	0.366
0.726	4.96	7.82	-0.703	0.574	-0.419	0.368	0.799	0.476	0.608	0.18	-0.773	0.738	0.353	0.204
0.701	4.49	7.54	-0.525	0.152	-0.837	-0.611	0.618	0.495	0.593	0.771	-0.232	0.206	0.366	0.691
1.24	4.79	7.45	-0.872	0.461	-0.165	0.298	0.767	0.568	0.389	0.446	-0.806	0.499	0.55	0.174
0.0803	4.31	7.41	-0.518	0.292	-0.804	0.498	-0.661	-0.561	-0.695	-0.691	0.197	0.278	0.275	0.722
-6.33	2.14	7.51	-0.676	-0.673	-0.301	-0.123	0.505	-0.854	0.727	-0.54	-0.425	0.414	0.246	0.518
1.04	1.39	7.67	0.401	-0.916	0.0153	-0.466	-0.218	-0.858	0.789	0.337	-0.514	0.597	0.19	0.437
1.54	1.67	7.41	0.14	0.845	0.516	-0.969	0.0101	0.246	0.203	-0.534	0.821	0.419	0.718	0.162
3.24	1.56	7.81	0.559	-0.481	0.675	0.0452	-0.796	-0.604	0.828	0.369	-0.423	0.568	0.155	0.519
3.03	1.31	7.4	-0.441	0.451	-0.776	-0.0336	0.856	0.516	0.897	0.254	-0.362	0.672	0.0929	0.574
1.86	0.654	7.33	0.683	-0.0219	0.73	0.234	-0.94	-0.247	0.692	0.34	-0.637	0.594	0.278	0.326
-0.0964	-1.63	7.74	0.82	-0.394	0.415	-0.205	-0.879	-0.43	0.535	0.268	-0.801	0.659	0.419	0.179
0.408	-1.26	7.5	0.797	0.0769	0.599	0.234	-0.954	-0.189	0.557	0.291	-0.778	0.638	0.399	0.2
-3.8	-2.66	7.43	0.42	0.572	0.704	0.667	-0.721	0.188	0.615	0.391	-0.685	0.548	0.346	0.284
-1.78	-3.67	7.4	-0.824	0.238	-0.514	0.0975	-0.834	-0.543	-0.558	-0.497	0.664	0.453	0.397	0.302
0.867	-4.37	7.68	0.376	-0.927	0.0201	-0.517	-0.228	-0.825	0.769	0.299	-0.565	0.63	0.208	0.392
1.38	-4.02	7.38	-0.644	0.72	-0.258	-0.339	-0.571	-0.747	-0.686	-0.394	0.612	0.545	0.283	0.349
-1.99	6.13	7.64	-0.0217	-0.638	-0.77	-0.867	0.396	-0.303	0.498	0.661	-0.561	0.305	0.452	0.395
-1.51	6.35	7.37	-0.795	0.131	-0.592	0.157	-0.898	-0.41	-0.586	-0.419	0.694	0.523	0.373	0.276
3.5	5.94	7.41	-0.715	0.347	0.607	0.532	0.833	0.151	-0.453	0.431	-0.78	0.512	0.492	0.198
4.52	5.52	7.62	0.786	-0.2	-0.585	-0.148	0.858	-0.493	0.6	0.474	0.644	0.474	0.36	0.32
-1.66	4.5	8.09	-0.622	0.759	0.194	0.619	0.324	0.716	0.48	0.565	-0.671	0.392	0.468	0.296
-1.95	5.04	7.35	-0.586	-0.445	-0.677	0.664	-0.742	-0.0868	-0.464	-0.501	0.731	0.449	0.483	0.242
-4.17	4.69	7.85	-0.751	0.285	-0.595	-0.0637	-0.929	-0.364	-0.657	-0.236	0.716	0.688	0.309	0.255
-1.12	3.42	7.43	-0.596	0.771	-0.226	-0.435	-0.546	-0.716	-0.675	-0.329	0.66	0.604	0.292	0.306
-0.6	3.71	7.29	-0.685	0.676	-0.271	-0.354	-0.634	-0.687	-0.636	-0.375	0.674	0.562	0.327	0.293
-3.1	3.37	7.6	-0.701	-0.448	-0.555	0.438	-0.885	0.16	-0.563	-0.131	0.816	0.782	0.394	0.165
-2.48	3.61	7.36	-0.548	-0.648	-0.529	0.588	-0.748	0.308	-0.595	-0.143	0.791	0.772	0.364	0.188
5.65	3.98	7.85	0.108	0.961	0.256	0.71	-0.255	0.657	0.696	0.11	-0.709	0.801	0.273	0.262
-2.33	2.8	7.9	0.233	0.883	0.408	-0.823	0.402	-0.401	-0.518	-0.242	0.82	0.682	0.433	0.162
1.46	2.75	7.8	0.257	-0.956	0.143	0.797	0.125	-0.591	0.547	0.266	0.794	0.661	0.408	0.186
0.829	2.53	7.35	-0.467	0.878	0.107	-0.296	-0.0413	-0.954	-0.833	-0.477	0.279	0.471	0.15	0.648
-5.18	2.26	7.99	0.22	-0.814	-0.538	-0.775	0.189	-0.603	0.592	0.549	-0.589	0.405	0.367	0.37
-4.61	2.46	7.65	0.185	-0.785	-0.591	-0.754	0.272	-0.598	0.631	0.556	-0.541	0.399	0.332	0.413
-2.06	0.65	7.62	0.708	0.486	0.513	-0.537	0.842	-0.0564	-0.459	-0.235	0.857	0.688	0.487	0.129
-1.49	0.913	7.34	0.436	0.651	0.622	0.723	-0.664	0.189	0.536	0.367	-0.76	0.57	0.418	0.216
-5.32	-1.43	7.44	0.209	-0.804	-0.557	-0.755	0.23	-0.614	0.622	0.549	-0.559	0.406	0.34	0.397
1.78	-1.49	7.52	-0.143	0.974	0.178	-0.755	0.00933	-0.655	-0.639	-0.228	0.734	0.695	0.324	0.239
2.29	-1.24	7.3	-0.332	0.929	0.165	-0.68	-0.115	-0.724	-0.654	-0.353	0.67	0.583	0.312	0.297
4.92	-2.53	7.58	0.752	-0.178	-0.635	-0.172	0.877	-0.449	0.636	0.447	0.629	0.498	0.327	0.334
3.63	-2.49	7.33	0.0926	-0.966	-0.243	0.524	-0.16	0.837	-0.847	-0.205	0.491	0.716	0.138	0.458
2.75	-4.24	7.31	-0.407	0.291	-0.866	0.415	-0.786	-0.459	-0.814	-0.546	0.199	0.408	0.168	0.721
-0.196	6.4	7.71	0.152	0.803	0.576	0.833	-0.418	0.363	0.532	0.425	-0.732	0.518	0.421	0.241
0.356	6.31	7.29	-0.0762	0.886	0.458	0.829	-0.199	0.523	0.554	0.42	-0.719	0.522	0.401	0.253
2.31	4.56	8.06	0.568	0.101	0.817	-0.372	0.917	0.146	-0.734	-0.387	0.558	0.552	0.239	0.398
1.96	4.15	7.39	0.771	-0.552	-0.316	0.246	-0.2	0.949	-0.587	-0.809	-0.0182	0.172	0.372	0.884
1.88	5.11	7.25	-0.332	-0.825	-0.458	-0.893	0.431	-0.129	0.304	0.366	-0.88	0.57	0.627	0.108
2.79	3.49	7.57	0.3	0.587	0.752	0.609	-0.724	0.323	0.735	0.361	-0.575	0.575	0.239	0.383
3.36	3.72	7.28	0.045	-0.844	-0.535	0.335	-0.491	0.804	-0.941	-0.215	0.26	0.706	0.0529	0.666
5.15	2.46	7.81	0.347	0.727	0.593	0.57	-0.665	0.482	0.744	0.171	-0.646	0.746	0.23	0.319
5.64	1.87	7.33	0.586	0.248	0.772	0.317	-0.946	0.0626	0.746	0.208	-0.633	0.713	0.229	0.33
-0.206	0.655	7.48	0.0153	0.896	0.444	0.753	-0.302	0.584	0.658	0.325	-0.679	0.607	0.308	0.289
0.332	0.939	7.26	0.383	0.572	0.726	0.595	-0.754	0.28	0.707	0.325	-0.628	0.608	0.264	0.334
6.6	1.13	7.45	0.708	-0.511	0.488	0.0815	0.745	0.662	-0.702	-0.429	0.569	0.514	0.268	0.388
-4.42	0.483	7.3	-0.779	0.143	-0.61	0.12	-0.922	-0.368	-0.615	-0.36	0.701	0.576	0.346	0.269
-3.87	-0.382	7.53	-0.756	0.122	-0.643	0.246	-0.858	-0.452	-0.607	-0.5	0.618	0.45	0.354	0.343
5.73	-0.588	7.61	-0.243	0.914	0.325	0.74	-0.0419	0.672	0.627	0.404	-0.666	0.536	0.335	0.301
6.09	-0.0893	7.37	0.695	0.0155	0.719	0.222	-0.956	-0.194	0.684	0.294	-0.668	0.635	0.284	0.299
3.5	-1.77	7.79	0.598	-0.7	-0.39	0.342	0.663	-0.666	0.725	0.265	0.636	0.661	0.248	0.328
4.26	-1.2	7.32	0.351	-0.884	-0.308	-0.591	0.0457	-0.805	0.726	0.465	-0.507	0.482	0.247	0.444
-2.16	-1.7	8.01	-0.591	0.78	-0.208	-0.445	-0.529	-0.722	-0.673	-0.334	0.66	0.599	0.294	0.306
-1.62	-1.39	7.75	0.278	0.723	0.632	0.75	-0.575	0.328	0.6	0.383	-0.702	0.555	0.36	0.268
-2.31	-1.73	7.27	-0.802	0.291	-0.521	-0.0166	-0.883	-0.468	-0.597	-0.367	0.714	0.57	0.363	0.258
-1.37	-2.34	8.11	-0.506	0.829	-0.238	0.594	0.535	0.601	0.625	0.163	-0.763	0.753	0.337	0.213
-2.08	-2.71	7.76	-0.179	0.95	0.255	-0.725	0.0481	-0.687	-0.665	-0.308	0.68	0.623	0.301	0.288
-1.49	-2.43	7.49	0.795	-0.406	0.45	-0.194	-0.875	-0.444	0.574	0.266	-0.775	0.661	0.383	0.203
2.02	-3.68	8	-0.847	-0.181	-0.501	-0.373	0.872	0.317	0.379	0.455	-0.806	0.49	0.559	0.175
0.373	-3.69	7.98	-0.697	-0.326	-0.638	0.377	-0.924	0.0598	-0.609	-0.199	0.767	0.721	0.352	0.209
0.19	-3.59	7.19	0.254	0.642	0.723	0.719	-0.625	0.303	0.647	0.443	-0.621	0.501	0.318	0.341
-5.97	-3.75	7.46	0.597	-0.311	0.74	0.00482	0.923	0.384	-0.802	-0.226	0.553	0.697	0.178	0.403
0.932	-5.81	8.01	-0.00389	0.977	-0.211	-0.969	0.0483	0.241	0.246	0.206	0.947	0.715	0.679	0.0475
1.63	-5.64	7.77	0.718	-0.59	0.368	0.0366	0.561	0.827	-0.695	-0.581	0.425	0.377	0.275	0.518
1.07	-5.08	7.26	0.2	0.701	0.685	0.759	-0.553	0.344	0.62	0.451	-0.643	0.494	0.342	0.322
-3.75	5.13	7.51	-0.534	0.818	0.216	0.658	0.241	0.714	0.532	0.523	-0.667	0.43	0.422	0.3
4.09	4.17	7.76	-0.491	0.857	-0.156	-0.455	-0.405	-0.793	-0.743	-0.318	0.589	0.614	0.231	0.37
3.78	4.98	7.21	0.107	-0.948	-0.298	0.491	-0.21	0.845	-0.864	-0.237	0.443	0.686	0.122	0.501
0.206	3.17	7.65	-0.454	0.89	-0.0278	-0.584	-0.321	-0.745	-0.672	-0.322	0.666	0.61	0.295	0.3
2.39	2.24	7.65	-0.224	0.751	-0.621	-0.00866	-0.639	-0.769	-0.975	-0.167	0.15	0.75	0.0229	0.765
2.79	2.31	7.2	-0.365	-0.508	-0.78	-0.462	0.826	-0.322	0.808	0.243	-0.536	0.681	0.173	0.417
7.09	1.7	7.19	0.239	0.961	0.142	-0.724	0.274	-0.633	-0.647	0.0485	0.761	0.856	0.318	0.215
-4.98	1.2	7.75	0.256	0.713	0.652	0.765	-0.562	0.315	0.592	0.418	-0.689	0.523	0.368	0.28
-4.59	1.42	7.31	-0.782	0.00775	-0.623	0.272	-0.895	-0.353	-0.56	-0.446	0.698	0.499	0.396	0.272
-2.8	1.34	7.31	-0.78	0.112	-0.616	0.203	-0.886	-0.417	-0.593	-0.45	0.668	0.495	0.367	0.299
4.65	1.16	7.68	0.693	-0.0155	0.721	0.202	-0.955	-0.215	0.692	0.295	-0.659	0.635	0.277	0.307
4.68	0.271	7.47	0.125	0.928	0.351	0.607	-0.351	0.713	0.785	0.124	-0.607	0.789	0.194	0.354
5.14	0.459	7.18	0.43	0.608	0.667	0.568	-0.757	0.323	0.701	0.24	-0.671	0.684	0.269	0.296
-6.71	0.793	7.63	0.0894	0.889	-0.448	-0.696	-0.266	-0.667	-0.713	0.371	0.595	0.566	0.259	0.364
-1.26	0.0269	8	-0.658	0.646	-0.387	0.446	0.749	0.491	0.607	0.151	-0.78	0.764	0.354	0.198
-1.39	-0.108	7.18	-0.38	0.88	0.284	0.734	0.0997	0.672	0.563	0.464	-0.684	0.482	0.393	0.285
-3.2	0.0315	8.08	-0.764	-0.0644	-0.642	0.351	-0.876	-0.33	-0.542	-0.478	0.692	0.47	0.412	0.277
-3.27	-0.129	7.24	-0.761	0.104	-0.64	0.28	-0.837	-0.47	-0.585	-0.537	0.608	0.417	0.373	0.353
-5.45	-0.39	7.74	0.348	-0.887	-0.302	-0.558	0.0635	-0.828	0.754	0.457	-0.473	0.489	0.222	0.475
-5.85	-0.594	7.21	0.544	-0.827	0.144	-0.331	-0.368	-0.869	0.771	0.425	-0.474	0.518	0.206	0.473
2.68	-0.00835	7.38	-0.26	-0.535	-0.804	-0.486	0.792	-0.37	0.834	0.295	-0.466	0.635	0.149	0.481
5.82	-1.97	7.23	-0.375	-0.315	-0.872	-0.35	0.919	-0.182	0.858	0.237	-0.455	0.686	0.127	0.491
-6.79	-2.41	7.25	0.689	-0.0519	0.723	0.139	-0.969	-0.202	0.711	0.24	-0.661	0.684	0.26	0.305
2.12	-2.5	8.06	-0.412	0.847	-0.336	-0.509	-0.519	-0.686	-0.756	-0.112	0.646	0.8	0.22	0.319
1.93	-2.54	7.25	-0.359	0.907	0.221	0.75	0.139	0.647	0.556	0.398	-0.73	0.542	0.4	0.243
-2.34	-3.96	7.71	0.743	-0.559	0.368	0.0785	0.62	0.781	-0.664	-0.552	0.504	0.404	0.302	0.446
-1.94	-4.75	7.2	-0.399	0.844	0.357	0.702	0.031	0.711	0.59	0.535	-0.605	0.419	0.369	0.355
0.0495	-5.81	7.72	-0.408	0.859	0.308	0.752	0.126	0.647	0.517	0.496	-0.698	0.454	0.435	0.272
0.53	-5.5	7.43	-0.607	-0.38	-0.698	0.612	-0.784	-0.105	-0.507	-0.491	0.708	0.458	0.444	0.263
-0.326	-4.88	7.26	0.351	0.324	0.878	-0.427	0.89	-0.158	-0.833	-0.319	0.451	0.613	0.15	0.494
0.525	-6.35	7.21	-0.495	-0.532	-0.687	0.664	-0.741	0.0954	-0.56	-0.409	0.721	0.532	0.396	0.251
1.18	6.42	7.89	0.0891	0.81	0.58	0.826	-0.386	0.412	0.557	0.442	-0.703	0.502	0.399	0.268
1.06	6.89	7.16	-0.716	0.658	0.234	-0.575	-0.365	-0.732	-0.396	-0.659	0.639	0.307	0.544	0.325
-0.969	6.3	7.8	-0.768	0.553	-0.325	-0.272	-0.74	-0.616	-0.58	-0.384	0.718	0.554	0.378	0.254
1.73	6.43	7.6	0.324	0.726	0.607	0.697	-0.617	0.365	0.639	0.304	-0.706	0.626	0.325	0.265
2.3	6.55	7.35	-0.853	0.18	-0.49	0.0836	-0.88	-0.468	-0.516	-0.44	0.735	0.504	0.436	0.238
5.54	5.06	7.21	-0.553	0.798	-0.242	0.57	0.573	0.589	0.609	0.188	-0.771	0.731	0.352	0.206
-0.0153	5.39	7.51	0.203	0.777	0.596	0.777	-0.498	0.384	0.596	0.386	-0.705	0.553	0.364	0.266
0.451	5.38	7.15	0.274	0.827	0.491	-0.705	0.52	-0.482	-0.654	-0.214	0.726	0.708	0.311	0.247
-0.457	5.43	8.1	-0.743	0.0562	-0.667	0.32	-0.845	-0.428	-0.588	-0.532	0.61	0.421	0.371	0.351
-1.36	5.31	7.16	0.201	0.699	0.686	0.76	-0.554	0.341	0.619	0.452	-0.642	0.493	0.343	0.322
-3.25	5.52	8.02	0.249	-0.938	-0.241	-0.943	-0.177	-0.283	0.222	0.298	-0.928	0.632	0.7	0.0646
-2.5	5.86	7.87	-0.825	0.213	-0.523	0.107	-0.85	-0.515	-0.554	-0.481	0.679	0.467	0.401	0.289
-3.35	5.93	7.34	0.774	-0.0839	0.627	-0.474	-0.733	0.488	0.419	-0.675	-0.607	0.292	0.523	0.353
-4.51	5.2	7.13	-0.597	-0.467	-0.653	0.635	-0.772	-0.029	-0.49	-0.432	0.757	0.511	0.459	0.219
-5.29	4.55	7.19	0.863	0.416	0.287	-0.0854	0.68	-0.729	-0.498	0.604	0.622	0.356	0.452	0.34
-2.45	4.71	7.55	0.584	0.485	0.651	0.723	-0.675	-0.145	0.369	0.555	-0.745	0.4	0.568	0.229
-3.07	4.37	7.04	0.269	0.662	0.7	0.705	-0.63	0.325	0.656	0.406	-0.636	0.535	0.309	0.328
-5.05	3.81	7.27	-0.896	-0.205	-0.394	0.171	0.661	-0.731	0.41	-0.722	-0.557	0.25	0.531	0.399
2.38	3.29	8.01	0.226	0.591	0.774	-0.592	0.715	-0.372	-0.774	-0.374	0.511	0.563	0.204	0.44
-1.69	3.21	7.75	-0.311	0.948	0.0672	-0.776	-0.213	-0.594	-0.549	-0.237	0.802	0.687	0.406	0.178
-1.86	3.96	7.16	0.806	-0.152	0.572	0.0323	-0.954	-0.298	0.59	0.259	-0.764	0.667	0.369	0.212
-3.65	3.53	8.12	-0.741	0.369	-0.561	-0.129	-0.898	-0.42	-0.658	-0.239	0.714	0.685	0.307	0.258
-4.17	3.73	7.75	0.721	0.676	0.153	0.41	-0.237	-0.881	-0.559	0.697	-0.448	0.272	0.397	0.497
-3.54	3.14	7.21	0.663	0.0207	0.748	0.258	-0.945	-0.203	0.702	0.328	-0.632	0.605	0.268	0.331
3.63	4.03	8.12	0.321	0.779	0.539	-0.633	0.6	-0.49	-0.705	-0.184	0.685	0.735	0.266	0.283
1.48	4.1	8.01	-0.592	-0.479	-0.648	0.652	-0.757	-0.0357	-0.474	-0.444	0.76	0.5	0.474	0.216
0.72	3.51	7.46	0.16	0.696	0.7	0.748	-0.548	0.374	0.644	0.464	-0.608	0.482	0.32	0.353
1.2	3.64	7.15	0.298	-0.851	-0.432	-0.531	0.229	-0.816	0.793	0.472	-0.384	0.475	0.186	0.554
-5.65	3.28	7.7	0.578	-0.368	0.728	-0.349	-0.918	-0.187	0.737	-0.146	-0.659	0.768	0.236	0.307
5.15	3.67	8.12	-0.262	0.963	-0.0679	0.642	0.226	0.732	0.72	0.148	-0.678	0.767	0.252	0.29
4.69	3.38	7.45	-0.203	0.96	0.193	-0.732	-0.0181	-0.681	-0.65	-0.28	0.706	0.648	0.315	0.264
5.36	3.98	7.13	-0.599	0.594	0.537	0.117	0.728	-0.675	-0.792	-0.342	-0.506	0.592	0.187	0.445
5.1	3.49	7.13	0.587	-0.809	-0.00574	-0.292	-0.206	-0.934	0.755	0.55	-0.357	0.405	0.221	0.578
-1.04	2.31	7.34	0.691	0.265	0.672	0.407	-0.911	-0.0587	0.597	0.314	-0.738	0.617	0.362	0.236
-2.97	2.37	7.45	0.681	0.0162	0.733	0.243	-0.948	-0.205	0.691	0.317	-0.649	0.615	0.278	0.316
-2.43	2.61	7.12	0.716	0.126	0.686	0.287	-0.95	-0.124	0.636	0.286	-0.717	0.643	0.327	0.255
-5.64	2.64	7.18	0.67	-0.0845	0.737	0.139	-0.962	-0.237	0.729	0.261	-0.633	0.665	0.244	0.33
5.65	2.9	7.65	0.292	0.809	0.511	0.527	-0.582	0.619	0.798	0.0888	-0.596	0.82	0.182	0.363
-4.11	2.91	7.54	-0.723	0.622	-0.302	-0.312	-0.683	-0.66	-0.616	-0.383	0.688	0.555	0.345	0.28
0.564	1.14	8.03	-0.344	0.935	0.08	-0.684	-0.192	-0.703	-0.643	-0.297	0.706	0.633	0.322	0.264
-0.209	1.89	7.71	-0.667	0.632	-0.394	0.433	0.76	0.485	0.606	0.153	-0.781	0.762	0.354	0.198
-4.14	1.86	7.94	0.13	-0.767	-0.629	-0.774	0.318	-0.548	0.62	0.557	-0.552	0.398	0.342	0.403
-1.63	2.09	7.69	-0.666	0.701	-0.255	-0.395	-0.621	-0.677	-0.633	-0.35	0.69	0.585	0.33	0.279
-2.21	1.67	7.8	-0.796	0.189	-0.575	0.119	-0.882	-0.455	-0.593	-0.431	0.68	0.512	0.366	0.288
-2.25	1.67	7.12	-0.693	0.653	-0.304	-0.319	-0.657	-0.684	-0.646	-0.377	0.663	0.56	0.318	0.303
-6.07	1.36	7.53	0.578	-0.0964	0.811	-0.207	0.943	0.26	-0.79	-0.318	0.525	0.614	0.189	0.427
-0.849	1.52	7.88	-0.272	0.922	0.274	0.807	0.0642	0.587	0.524	0.381	-0.762	0.557	0.429	0.214
3.95	0.82	7.61	-0.131	-0.708	-0.694	0.51	-0.648	0.565	-0.85	-0.28	0.446	0.648	0.135	0.499
-3.96	0.729	7.81	0.296	-0.909	-0.294	-0.591	0.0676	-0.804	0.751	0.411	-0.517	0.53	0.224	0.435
-3.5	0.957	7.45	0.514	0.483	0.709	0.597	-0.795	0.108	0.616	0.368	-0.697	0.569	0.346	0.273
2.6	1.13	7.8	0.323	0.6	0.732	0.617	-0.72	0.318	0.718	0.349	-0.603	0.586	0.254	0.358
3.2	0.35	7.14	0.539	-0.465	0.702	0.11	-0.788	-0.606	0.835	0.404	-0.374	0.536	0.149	0.564
-2.65	0.395	7.95	-0.682	0.677	-0.277	-0.396	-0.66	-0.638	-0.615	-0.325	0.718	0.607	0.346	0.254
-5.66	0.606	7.77	0.709	0.04	0.704	0.256	-0.945	-0.204	0.657	0.325	-0.68	0.607	0.309	0.288
-4.39	-0.758	7.81	0.731	0.0582	0.68	0.257	-0.947	-0.195	0.633	0.317	-0.707	0.615	0.331	0.264
-0.4	-0.632	8	0.379	-0.89	-0.253	0.816	0.193	0.545	-0.436	-0.413	0.8	0.528	0.508	0.18
0.0936	-0.224	7.78	-0.263	0.918	0.297	0.776	0.0184	0.63	0.573	0.396	-0.717	0.543	0.384	0.254
0.549	-0.0208	7.48	-0.455	0.883	0.117	0.702	0.274	0.658	0.549	0.381	-0.744	0.557	0.406	0.23
-1.85	-0.34	7.6	-0.587	-0.524	-0.618	0.671	-0.741	-0.00895	-0.453	-0.42	0.786	0.522	0.492	0.192
-6.46	-0.0374	7.42	0.553	0.143	0.82	-0.384	0.918	0.0985	-0.739	-0.369	0.563	0.568	0.235	0.393
5.14	0.201	8.14	0.29	0.591	0.753	0.643	-0.703	0.304	0.709	0.396	-0.583	0.544	0.262	0.375
4.69	-0.718	7.17	-0.126	0.939	0.319	-0.728	0.131	-0.673	-0.674	-0.317	0.667	0.615	0.293	0.299
3.1	-0.882	7.88	0.273	-0.923	-0.271	-0.592	0.0611	-0.804	0.759	0.38	-0.53	0.558	0.217	0.423
2.81	-0.895	7.13	0.334	-0.864	-0.376	-0.49	0.182	-0.852	0.805	0.469	-0.363	0.478	0.175	0.573
-1.07	-1.03	7.49	-0.782	0.046	-0.622	0.243	-0.896	-0.371	-0.575	-0.441	0.689	0.503	0.383	0.28
-0.599	-0.776	7.2	-0.799	0.135	-0.586	0.184	-0.873	-0.452	-0.572	-0.469	0.673	0.478	0.385	0.294
-3.11	-1.05	7.94	-0.635	-0.311	-0.707	0.593	-0.783	-0.188	-0.496	-0.539	0.681	0.415	0.454	0.287
-2.57	-0.882	7.63	-0.644	-0.258	-0.72	0.568	-0.792	-0.224	-0.512	-0.553	0.657	0.402	0.439	0.309
-3.21	-1.08	7.11	-0.811	0.231	-0.537	0.104	-0.847	-0.521	-0.575	-0.479	0.663	0.469	0.382	0.303
-6.33	-0.941	7.32	0.326	0.376	0.867	-0.549	0.822	-0.15	-0.77	-0.427	0.475	0.516	0.207	0.473
-4.27	-1.72	7.65	0.247	0.712	0.657	0.767	-0.558	0.316	0.592	0.426	-0.684	0.516	0.368	0.284
-3.68	-1.38	7.39	0.731	-0.6	0.326	0.149	0.606	0.781	-0.666	-0.522	0.532	0.43	0.3	0.421
-5.8	-1.68	7.84	-0.76	0.168	-0.628	0.179	-0.875	-0.45	-0.625	-0.454	0.635	0.491	0.337	0.329
6.03	-1.02	7.36	0.758	0.45	0.472	0.0963	-0.793	0.602	0.645	-0.411	-0.645	0.53	0.32	0.32
1.13	-0.938	7.97	-0.274	0.905	0.325	0.691	-0.0502	0.722	0.67	0.422	-0.611	0.52	0.297	0.35
0.852	-0.893	7.26	-0.389	0.855	0.343	0.696	0.0287	0.718	0.604	0.518	-0.606	0.434	0.356	0.355
-5.25	-2.46	7.28	0.287	-0.913	-0.289	-0.58	0.0744	-0.811	0.762	0.401	-0.508	0.539	0.214	0.443
-0.757	-2	7.9	0.453	-0.887	0.0905	-0.701	-0.418	-0.578	0.55	0.198	-0.811	0.721	0.405	0.17
-0.901	-2.07	7.22	0.804	-0.439	0.401	-0.23	-0.852	-0.47	0.548	0.286	-0.786	0.643	0.407	0.192
0.0437	-2.6	7.47	-0.714	0.632	-0.3	-0.348	-0.693	-0.632	-0.608	-0.347	0.715	0.588	0.353	0.257
0.458	-2.37	7.16	0.258	0.75	0.608	0.767	-0.542	0.343	0.588	0.378	-0.716	0.56	0.371	0.256
5.07	-3.54	7.23	0.214	0.911	0.353	0.574	-0.41	0.709	0.79	0.051	-0.61	0.854	0.189	0.351
5.55	-2.82	7.12	-0.358	0.917	-0.175	0.525	0.353	0.775	0.772	0.185	-0.608	0.733	0.205	0.353
-4.09	-2.81	7.99	0.77	-0.479	0.422	-0.287	-0.85	-0.442	0.57	0.219	-0.792	0.703	0.387	0.187
-3.76	-3.69	7.69	0.761	-0.516	0.393	0.0744	0.671	0.738	-0.645	-0.532	0.549	0.421	0.32	0.406
-2.62	-2.99	7.98	-0.219	0.966	0.141	-0.77	-0.082	-0.632	-0.599	-0.247	0.762	0.678	0.361	0.214
-3.13	-3.37	7.45	0.328	0.561	0.76	0.652	-0.717	0.248	0.684	0.414	-0.6	0.527	0.284	0.36
-2.64	-3.05	7.17	0.387	-0.886	-0.256	-0.558	-0.00345	-0.83	0.734	0.464	-0.496	0.482	0.239	0.454
4.24	-2.81	8.07	0.625	-0.728	-0.282	0.462	0.054	0.885	-0.629	-0.684	0.37	0.285	0.334	0.567
4.04	-3.79	7.74	-0.126	0.935	0.332	0.618	-0.188	0.764	0.776	0.301	-0.554	0.629	0.202	0.401
4.49	-3.44	7.48	0.397	-0.918	0.0187	-0.479	-0.224	-0.849	0.783	0.328	-0.528	0.605	0.195	0.425
-1.11	-3.39	7.96	-0.798	0.536	-0.275	-0.321	-0.764	-0.56	-0.51	-0.358	0.782	0.578	0.441	0.196
-0.484	-3.03	7.71	0.821	0.0511	0.569	0.21	-0.953	-0.217	0.531	0.297	-0.793	0.632	0.422	0.186
-1.35	-4.54	7.94	0.748	-0.405	0.526	-0.0805	0.731	0.678	-0.659	-0.549	0.514	0.406	0.307	0.437
-0.838	-4.25	7.63	0.633	-0.0842	0.769	-0.317	0.879	0.357	-0.706	-0.47	0.53	0.477	0.265	0.423
-3.39	-4.49	7.36	0.673	-0.0545	0.737	-0.319	0.878	0.356	-0.667	-0.475	0.574	0.473	0.3	0.383
2.18	-4.47	7.72	0.121	-0.935	-0.332	0.537	-0.22	0.814	-0.835	-0.277	0.476	0.65	0.149	0.472
3.58	-4.4	7.84	0.0567	-0.733	-0.678	-0.729	0.433	-0.529	0.682	0.525	-0.51	0.428	0.287	0.441
-3.01	-5.46	7.86	0.73	0.0199	0.683	0.208	-0.958	-0.195	0.651	0.284	-0.704	0.644	0.314	0.267
-2.47	-5.14	7.51	-0.809	0.124	-0.575	0.14	-0.908	-0.394	-0.571	-0.399	0.717	0.541	0.386	0.254
3.17	-5	7.7	0.667	-0.717	0.202	-0.617	-0.683	-0.39	0.418	0.136	-0.898	0.778	0.524	0.0915
2.62	-5.08	7.23	0.539	-0.779	-0.32	-0.664	-0.159	-0.731	0.519	0.606	-0.603	0.355	0.433	0.358
-4.44	-5.03	7.97	-0.634	-0.227	-0.739	0.562	-0.792	-0.239	-0.531	-0.567	0.63	0.389	0.423	0.333
-4.01	-4.86	7.48	-0.824	0.255	-0.507	0.1	-0.814	-0.572	-0.558	-0.522	0.645	0.43	0.398	0.32
-3.04	-6.04	7.68	0.426	0.627	0.652	0.868	-0.487	-0.0986	0.256	0.608	-0.751	0.353	0.669	0.224
-2.46	-6	7.2	-0.926	0.263	-0.272	0.0115	-0.698	-0.716	-0.378	-0.666	0.643	0.301	0.56	0.321
-3.96	-5.89	7.34	0.655	0.34	0.675	0.643	-0.721	-0.26	0.398	0.604	-0.69	0.356	0.542	0.279
-0.391	-6.09	8.03	-0.409	0.838	0.361	0.716	0.0486	0.697	0.566	0.543	-0.62	0.411	0.39	0.342
-0.99	-6.44	7.29	0.656	-0.0413	0.754	-0.247	0.932	0.266	-0.713	-0.361	0.601	0.575	0.258	0.359
-0.605	-5.94	7.1	0.157	-0.745	-0.648	-0.727	0.357	-0.587	0.668	0.563	-0.486	0.393	0.298	0.463
1.56	-6.58	7.21	-0.0417	-0.9	-0.434	0.911	-0.213	0.354	-0.411	-0.38	0.829	0.558	0.53	0.154
0.531	-6.96	7.16	0.436	0.445	0.782	-0.562	-0.545	0.623	0.703	-0.711	0.0121	0.26	0.267	0.889
-1.26	-7.19	7.08	0.148	-0.509	-0.848	-0.981	0.0313	-0.19	0.123	0.86	-0.495	0.126	0.789	0.455
4.14	-2.23	7.1	0.0543	-0.962	-0.268	0.503	-0.206	0.84	-0.863	-0.18	0.472	0.738	0.123	0.475
4.7	2.35	7.09	0.138	-0.941	-0.31	0.594	-0.172	0.786	-0.793	-0.293	0.535	0.637	0.187	0.419
5.14	2.53	6.91	-0.0183	-0.982	-0.186	-0.633	0.155	-0.758	0.774	0.104	-0.625	0.807	0.204	0.337
3.78	0.681	7.06	0.405	-0.853	-0.329	-0.626	0.00311	-0.78	0.666	0.522	-0.533	0.43	0.3	0.421
4.27	0.952	6.86	-0.35	0.871	0.346	0.707	0.00258	0.707	0.615	0.492	-0.616	0.457	0.347	0.345
0.255	-4.6	6.94	0.274	-0.885	-0.376	-0.661	0.11	-0.742	0.698	0.452	-0.555	0.493	0.272	0.4
6.06	2.05	7	0.565	0.347	0.749	0.414	-0.904	0.106	0.714	0.251	-0.654	0.674	0.258	0.311
6.11	1.11	6.73	0.506	0.306	0.806	0.39	-0.915	0.102	0.769	0.263	-0.583	0.663	0.208	0.376
5.11	-0.627	6.85	0.331	0.838	0.435	0.564	-0.545	0.621	0.757	0.0397	-0.653	0.864	0.219	0.313
1.9	-3.63	7.1	0.624	0.0581	0.779	0.316	-0.931	-0.184	0.715	0.361	-0.599	0.575	0.257	0.361
2.33	-3.35	6.84	0.722	-0.0486	0.691	0.131	-0.97	-0.205	0.68	0.239	-0.693	0.685	0.288	0.276
2.05	2.98	6.87	0.627	-0.726	-0.282	0.526	0.127	0.841	-0.575	-0.675	0.462	0.292	0.382	0.484
0.679	-3.24	6.92	0.795	-0.521	0.311	0.121	0.638	0.761	-0.595	-0.567	0.57	0.39	0.365	0.387
1.21	-2.86	6.68	-0.406	0.855	0.322	0.743	0.103	0.662	0.532	0.508	-0.677	0.443	0.421	0.291
3.73	-3.64	6.85	0.724	-0.616	0.311	0.0632	0.508	0.859	-0.687	-0.602	0.407	0.358	0.281	0.534
4.18	-3.24	6.77	-0.166	0.819	0.549	-0.386	0.459	-0.801	-0.908	-0.344	0.24	0.59	0.0831	0.684
-0.851	5.66	6.96	0.718	0.144	0.681	0.314	-0.94	-0.133	0.621	0.309	-0.72	0.621	0.341	0.252
4.4	5.37	6.81	0.535	-0.588	-0.607	-0.525	0.332	-0.784	0.662	0.738	-0.131	0.236	0.304	0.782
-7.06	1.3	7.05	0.515	-0.368	0.774	-0.367	-0.911	-0.188	0.774	-0.188	-0.604	0.731	0.203	0.356
-6.7	2.02	6.9	-0.786	0.273	-0.554	0.121	-0.811	-0.573	-0.606	-0.517	0.604	0.434	0.355	0.356
2.87	-2.94	6.65	0.338	0.575	0.745	0.638	-0.722	0.268	0.692	0.385	-0.611	0.554	0.277	0.35
2.88	-6	6.72	-0.447	0.89	0.0845	-0.625	-0.243	-0.742	-0.64	-0.385	0.665	0.554	0.324	0.302
0.994	-6.03	7.03	0.447	0.509	0.735	0.614	-0.772	0.162	0.65	0.379	-0.658	0.559	0.315	0.308
0.944	5.43	6.83	-0.386	-0.619	-0.684	0.79	-0.605	0.102	-0.477	-0.5	0.723	0.45	0.471	0.25
1.46	5.73	6.66	0.114	0.854	0.507	0.847	-0.351	0.4	0.52	0.384	-0.763	0.555	0.432	0.213
-4.6	3.31	6.74	0.0155	-0.771	-0.637	-0.711	0.439	-0.549	0.703	0.462	-0.541	0.484	0.268	0.413
0.0382	1.71	6.62	0.736	-0.521	0.433	0.0942	0.711	0.697	-0.671	-0.472	0.572	0.475	0.296	0.385
-0.374	-1.71	6.92	-0.803	0.117	-0.585	0.158	-0.904	-0.398	-0.575	-0.412	0.707	0.529	0.383	0.264
0.184	-1.39	6.71	-0.818	0.171	-0.55	0.113	-0.888	-0.445	-0.564	-0.426	0.707	0.516	0.392	0.264
3.44	-1.5	6.65	0.187	0.707	0.682	0.778	-0.53	0.336	0.599	0.468	-0.65	0.479	0.361	0.315
-0.96	6.59	7.09	-0.709	-0.0929	-0.699	0.451	-0.821	-0.349	-0.542	-0.563	0.624	0.394	0.413	0.338
-0.43	6.7	6.64	0.044	-0.745	-0.665	-0.731	0.43	-0.53	0.681	0.51	-0.526	0.441	0.287	0.427
3.82	3.83	7.08	0.11	-0.892	-0.438	-0.546	0.314	-0.777	0.831	0.325	-0.452	0.608	0.152	0.493
4.3	4.12	6.91	0.128	-0.899	-0.419	-0.657	0.24	-0.715	0.743	0.367	-0.56	0.57	0.231	0.396
-1.31	3.27	6.85	0.417	-0.805	-0.423	-0.705	0.00822	-0.71	0.575	0.594	-0.564	0.366	0.383	0.393
-0.666	3.52	6.54	0.424	0.613	0.666	0.706	-0.685	0.18	0.567	0.394	-0.724	0.545	0.39	0.249
1.94	1.82	6.61	0.0627	-0.74	-0.67	-0.761	0.399	-0.512	0.646	0.542	-0.538	0.412	0.319	0.416
-7.46	-0.684	6.84	0.694	0.108	0.712	0.292	-0.946	-0.141	0.658	0.306	-0.688	0.625	0.307	0.281
-2.1	-2.72	6.92	0.403	-0.881	-0.247	-0.553	-0.0192	-0.833	0.73	0.472	-0.495	0.475	0.243	0.455
-1.51	-2.48	6.62	0.709	-0.593	0.382	0.13	0.643	0.755	-0.693	-0.486	0.533	0.463	0.277	0.42
-2.12	6.68	6.74	0.503	0.621	0.601	0.445	-0.782	0.436	0.741	0.0479	-0.67	0.857	0.233	0.297
2.77	6.57	7	0.67	0.46	0.583	-0.504	0.858	-0.0971	-0.545	-0.229	0.807	0.694	0.41	0.174
3.41	6.68	6.5	0.75	0.661	-0.0311	0.284	-0.364	-0.887	-0.598	0.656	-0.461	0.309	0.362	0.485
5.04	5.68	6.48	0.231	0.713	0.663	0.767	-0.552	0.327	0.599	0.433	-0.674	0.51	0.361	0.293
-4.3	5.67	6.82	-0.794	-0.0244	-0.608	0.267	-0.911	-0.313	-0.546	-0.411	0.73	0.53	0.408	0.243
-3.78	5.85	6.58	-0.284	0.875	0.392	0.805	-0.00482	0.594	0.521	0.484	-0.703	0.464	0.431	0.268
-1.27	4.24	6.96	0.493	0.536	0.685	0.641	-0.757	0.131	0.588	0.374	-0.717	0.563	0.371	0.255
-0.772	4.56	6.75	-0.453	0.848	0.275	0.676	0.126	0.726	0.581	0.515	-0.631	0.437	0.377	0.332
6.53	3.33	7.01	-0.52	0.638	-0.567	-0.307	-0.76	-0.573	-0.797	-0.124	0.591	0.788	0.183	0.368
5.8	3.1	6.85	-0.481	0.618	-0.622	-0.344	-0.786	-0.514	-0.806	-0.0331	0.591	0.87	0.174	0.368
6.14	3.24	6.44	0.482	0.487	0.728	0.552	-0.814	0.179	0.68	0.316	-0.662	0.616	0.288	0.305
6.69	2.49	6.92	0.661	-0.291	0.692	-0.0529	-0.938	-0.344	0.749	0.191	-0.635	0.728	0.226	0.329
7.06	2.63	6.54	-0.562	-0.533	-0.633	0.489	-0.831	0.266	-0.667	-0.16	0.727	0.756	0.299	0.245
-6.9	0.469	6.72	0.676	-0.0973	0.731	0.129	-0.96	-0.247	0.726	0.261	-0.636	0.665	0.247	0.327
-6.55	0.974	6.64	0.627	-0.0397	0.778	-0.298	0.91	0.287	-0.719	-0.412	0.559	0.529	0.252	0.397
6.01	-2.89	6.74	0.0572	0.947	0.316	0.644	-0.277	0.713	0.763	0.163	-0.625	0.753	0.213	0.337
5.89	-3.74	6.5	-0.486	0.389	-0.783	0.0693	0.91	0.409	0.871	0.144	-0.469	0.77	0.116	0.478
-1.53	7.21	6.5	0.197	0.92	0.338	0.651	-0.381	0.657	0.733	0.0901	-0.674	0.819	0.24	0.294
2.82	5.41	6.77	-0.311	0.876	0.37	0.767	0.00122	0.642	0.562	0.483	-0.672	0.465	0.394	0.296
3.3	5.6	6.48	0.102	-0.764	-0.638	-0.757	0.356	-0.548	0.645	0.539	-0.542	0.415	0.32	0.412
1.03	4.47	6.68	0.253	0.743	0.619	0.743	-0.559	0.368	0.62	0.367	-0.694	0.57	0.342	0.276
1.53	4.73	6.45	0.337	0.684	0.647	0.691	-0.647	0.323	0.639	0.338	-0.691	0.596	0.325	0.278
0.0576	2.94	6.88	0.507	0.482	0.714	0.573	-0.808	0.138	0.643	0.339	-0.686	0.595	0.321	0.282
-3.02	2.07	6.47	-0.76	-0.0481	-0.648	0.133	-0.988	-0.0826	-0.636	-0.149	0.757	0.766	0.327	0.219
-7.44	1.7	6.37	-0.696	0.32	-0.643	-0.48	-0.873	0.084	-0.535	0.367	0.761	0.57	0.419	0.215
-0.358	0.493	6.67	-0.816	0.165	-0.555	0.146	-0.869	-0.473	-0.56	-0.466	0.685	0.48	0.396	0.284
0.152	0.773	6.49	-0.573	-0.458	-0.679	0.628	-0.778	-0.00496	-0.526	-0.429	0.734	0.514	0.426	0.239
5.58	0.598	6.82	-0.439	0.87	-0.223	0.569	0.461	0.68	0.695	0.171	-0.698	0.746	0.274	0.272
-0.892	-4.16	6.7	0.321	-0.879	-0.353	-0.668	0.0535	-0.742	0.671	0.474	-0.57	0.473	0.296	0.387
-0.411	-3.93	6.46	0.289	-0.916	-0.277	-0.578	0.0636	-0.813	0.763	0.395	-0.511	0.544	0.213	0.44
-3.56	-5.56	7.08	0.138	0.703	0.697	0.773	-0.516	0.368	0.619	0.489	-0.615	0.46	0.343	0.346
-4.02	-4.87	6.47	-0.775	0.177	-0.607	0.198	-0.844	-0.499	-0.601	-0.507	0.619	0.444	0.36	0.343
-1.34	-5.43	6.8	0.61	-0.154	0.777	-0.319	0.85	0.419	-0.725	-0.504	0.47	0.447	0.248	0.477
-0.884	-5.1	6.51	0.568	-0.8	-0.192	0.461	0.116	0.88	-0.682	-0.588	0.435	0.37	0.286	0.509
-2.73	-7.08	6.48	0.668	-0.559	-0.49	0.194	-0.505	0.841	-0.718	-0.657	-0.229	0.309	0.254	0.694
4.07	6.2	6.89	0.735	-0.631	-0.249	0.0333	-0.334	0.942	-0.677	-0.701	-0.224	0.269	0.29	0.698
4.53	6.43	6.31	0.0514	-0.855	0.516	-0.826	0.254	0.503	-0.561	-0.452	-0.693	0.493	0.395	0.276
2.96	4.38	6.57	-0.245	0.88	0.408	0.78	-0.0718	0.622	0.576	0.47	-0.668	0.477	0.381	0.299
3.43	4.75	6.37	0.319	0.418	0.851	-0.544	0.816	-0.196	-0.776	-0.4	0.488	0.54	0.202	0.461
2.91	3.39	6.46	0.719	0.0898	0.689	0.279	-0.946	-0.168	0.637	0.313	-0.705	0.619	0.327	0.266
3.45	3.75	6.3	0.739	-0.0541	0.672	0.133	-0.965	-0.225	0.66	0.256	-0.706	0.67	0.306	0.265
-3.01	3.21	6.88	0.391	0.533	0.75	0.551	-0.788	0.273	0.737	0.306	-0.602	0.624	0.236	0.358
-2.43	3.43	6.54	-0.776	0.152	-0.613	0.165	-0.888	-0.429	-0.609	-0.434	0.664	0.509	0.352	0.303
2.47	3.22	6.75	0.473	0.472	0.744	0.592	-0.796	0.128	0.652	0.38	-0.656	0.558	0.313	0.31
3.31	2.59	6.97	0.531	0.247	0.81	0.394	-0.919	0.0223	0.75	0.307	-0.586	0.623	0.225	0.373
2.91	1.26	6.84	0.147	-0.901	-0.409	-0.544	0.272	-0.794	0.826	0.339	-0.449	0.595	0.156	0.496
3.46	1.48	6.55	-0.205	0.659	0.724	0.591	-0.506	0.628	0.78	0.557	-0.286	0.399	0.198	0.643
2.52	2.09	6.39	0.671	-0.717	-0.189	0.355	0.0866	0.931	-0.651	-0.692	0.313	0.277	0.314	0.619
1.41	1.44	6.81	0.374	0.623	0.687	0.665	-0.696	0.27	0.646	0.356	-0.675	0.58	0.318	0.292
0.653	2.13	6.51	0.294	0.681	0.671	0.717	-0.621	0.316	0.632	0.388	-0.671	0.551	0.331	0.296
4.75	1.51	6.88	0.317	-0.547	0.775	0.615	0.741	0.271	-0.722	0.391	0.571	0.548	0.25	0.386
5.21	1.48	6.44	-0.034	-0.788	-0.615	0.403	-0.574	0.713	-0.915	-0.223	0.337	0.699	0.0767	0.597
-2.22	0.576	6.83	-0.386	0.921	0.0529	-0.687	-0.249	-0.682	-0.615	-0.3	0.729	0.63	0.346	0.244
-1.69	0.768	6.5	-0.357	0.877	0.323	0.73	0.046	0.682	0.583	0.479	-0.656	0.469	0.375	0.31
3.36	-0.583	6.83	-0.608	0.632	0.481	-0.596	0.0365	-0.802	-0.524	-0.774	0.355	0.203	0.428	0.581
-2.15	-0.571	6.6	-0.497	0.842	0.212	0.683	0.228	0.694	0.535	0.489	-0.688	0.46	0.418	0.28
-1.62	-0.212	6.35	-0.424	0.827	0.368	0.724	0.0661	0.686	0.543	0.558	-0.627	0.398	0.411	0.336
5.63	-0.329	6.57	0.19	0.943	0.273	0.72	-0.323	0.614	0.667	0.0803	-0.741	0.828	0.3	0.233
1.39	-0.697	7.01	0.0139	-0.662	-0.75	-0.712	0.52	-0.472	0.702	0.541	-0.464	0.413	0.268	0.482
1.01	0.172	6.57	-0.564	-0.455	-0.689	0.673	-0.736	-0.065	-0.478	-0.501	0.722	0.45	0.47	0.25
1.21	-0.681	6.33	-0.192	0.711	0.676	-0.561	0.486	-0.67	-0.805	-0.508	0.306	0.443	0.175	0.625
3.88	-0.333	6.71	0.428	-0.851	-0.304	-0.523	0.0413	-0.851	0.737	0.523	-0.428	0.429	0.237	0.515
4.4	-0.0549	6.49	0.564	-0.768	-0.303	0.566	0.0923	0.819	-0.601	-0.634	0.487	0.33	0.359	0.462
5.14	-1.56	6.69	-0.184	-0.83	-0.527	-0.481	0.544	-0.688	0.857	0.127	-0.499	0.786	0.129	0.451
5.58	-1.34	6.43	-0.0852	-0.933	-0.351	-0.616	0.326	-0.717	0.783	0.155	-0.602	0.761	0.195	0.358
6.77	-1.71	6.45	0.247	0.709	0.661	0.747	-0.573	0.336	0.617	0.411	-0.671	0.53	0.345	0.296
-0.983	-2.08	6.36	0.656	-0.751	0.0823	0.238	0.309	0.921	-0.717	-0.584	0.381	0.374	0.255	0.557
4.62	-1.95	6.81	-0.282	-0.472	-0.835	-0.273	0.874	-0.402	0.92	0.115	-0.376	0.797	0.0723	0.562
5.13	-2.54	6.4	-0.135	-0.692	-0.709	0.384	-0.696	0.606	-0.913	-0.19	0.36	0.729	0.078	0.576
0.798	-4.23	6.68	0.0899	-0.624	-0.776	-0.675	0.535	-0.508	0.732	0.57	-0.374	0.387	0.241	0.564
1.26	-3.92	6.46	-0.388	0.797	0.464	-0.504	0.237	-0.83	-0.771	-0.556	0.31	0.4	0.206	0.621
3.64	-4.52	6.65	-0.181	0.85	0.495	0.776	-0.186	0.603	0.604	0.494	-0.626	0.456	0.356	0.337
4.12	-4.17	6.45	0.322	0.587	0.743	0.641	-0.712	0.286	0.697	0.384	-0.605	0.555	0.273	0.355
-3.64	-6.45	6.96	0.278	-0.49	-0.826	-0.96	-0.124	-0.25	0.0198	0.863	-0.505	0.123	0.882	0.445
-4.13	-5.99	6.38	0.154	0.708	0.689	0.777	-0.517	0.358	0.61	0.48	-0.63	0.468	0.351	0.333
0.0612	7.12	6.64	0.32	-0.821	-0.473	-0.703	0.129	-0.7	0.635	0.556	-0.536	0.399	0.328	0.418
-0.322	5.87	6.68	0.233	0.747	0.622	0.733	-0.556	0.393	0.64	0.364	-0.677	0.572	0.324	0.291
0.246	5.96	6.35	0.336	-0.872	-0.355	-0.671	0.0422	-0.74	0.66	0.487	-0.572	0.462	0.306	0.386
2.3	5.2	7.04	-0.616	-0.406	-0.675	0.609	-0.789	-0.0805	-0.5	-0.46	0.734	0.486	0.45	0.24
2	5.93	6.32	0.139	0.899	0.414	-0.843	0.327	-0.428	-0.52	-0.29	0.803	0.639	0.432	0.177
5.92	5.24	6.82	-0.404	0.842	0.356	0.716	0.0492	0.696	0.569	0.537	-0.623	0.417	0.388	0.339
4.89	4.58	6.43	0.803	0.135	-0.58	0.0794	0.941	0.329	0.59	-0.31	0.745	0.621	0.369	0.229
1.13	3.35	6.44	0.252	-0.896	-0.365	-0.662	0.115	-0.741	0.706	0.428	-0.564	0.514	0.265	0.392
1.59	3.68	6.32	0.703	0.138	0.697	0.286	-0.953	-0.0992	0.651	0.269	-0.71	0.658	0.314	0.261
-6.17	2.31	6.56	0.173	0.667	0.724	0.736	-0.576	0.355	0.654	0.472	-0.591	0.476	0.311	0.368
-5.6	2.59	6.33	0.121	-0.796	-0.594	-0.769	0.303	-0.563	0.628	0.525	-0.575	0.428	0.335	0.382
3.86	2.86	6.88	-0.218	-0.626	-0.748	0.514	-0.726	0.457	-0.83	-0.285	0.48	0.644	0.153	0.468
4.29	3.1	6.67	-0.34	-0.738	-0.583	-0.481	0.669	-0.567	0.808	0.0877	-0.582	0.821	0.173	0.376
-4.04	0.487	6.73	0.806	-0.338	0.486	-0.161	-0.915	-0.371	0.57	0.221	-0.792	0.701	0.387	0.187
-3.4	1.06	6.74	-0.729	0.366	-0.578	0.129	0.904	0.408	0.672	0.223	-0.706	0.699	0.295	0.264
-4.95	-0.133	6.39	0.326	-0.915	-0.238	-0.579	0.00581	-0.815	0.747	0.404	-0.528	0.536	0.228	0.425
-6.92	-0.365	6.65	0.37	-0.928	0.0415	-0.416	-0.205	-0.886	0.831	0.31	-0.462	0.621	0.152	0.484
2.08	-1.4	6.53	0.35	0.625	0.698	0.663	-0.691	0.286	0.661	0.363	-0.657	0.574	0.305	0.309
2.52	-1.01	6.33	-0.231	0.889	0.396	0.807	-0.0518	0.588	0.543	0.456	-0.705	0.49	0.411	0.265
1.53	-1.7	6.77	0.368	0.61	0.702	0.638	-0.715	0.286	0.676	0.342	-0.652	0.592	0.291	0.313
0.644	-1.11	6.39	0.266	-0.874	-0.408	-0.656	0.146	-0.74	0.706	0.464	-0.535	0.482	0.264	0.419
-4.17	-1.8	6.78	0.496	0.467	0.732	0.543	-0.825	0.159	0.678	0.319	-0.663	0.613	0.29	0.303
-3.75	-1.66	6.33	-0.795	0.268	-0.544	0.108	-0.819	-0.563	-0.596	-0.507	0.623	0.444	0.363	0.34
0.354	-2.37	6.38	0.36	-0.786	-0.503	-0.697	0.132	-0.705	0.62	0.604	-0.5	0.356	0.342	0.45
2.99	-1.95	6.8	-0.0213	-0.798	-0.602	0.892	-0.287	0.349	-0.451	-0.53	0.718	0.423	0.494	0.253
3.32	-2.69	6.38	0.754	-0.126	0.645	0.0514	-0.967	-0.249	0.655	0.221	-0.723	0.701	0.311	0.25
5.52	-3.44	6.81	-0.454	0.709	-0.539	-0.295	-0.69	-0.661	-0.841	-0.141	0.523	0.773	0.143	0.43
4.63	-2.84	6.54	-0.0932	-0.52	-0.849	0.346	-0.816	0.462	-0.934	-0.25	0.256	0.675	0.0597	0.67
4.64	-3.8	6.29	-0.552	0.816	0.172	0.596	0.241	0.766	0.584	0.525	-0.619	0.427	0.375	0.343
2.09	-4.4	6.75	0.117	-0.938	-0.326	0.505	-0.227	0.833	-0.855	-0.262	0.447	0.664	0.13	0.498
2.54	-4.18	6.41	0.67	-0.0868	0.737	0.0904	-0.976	-0.197	0.737	0.199	-0.646	0.721	0.237	0.318
-5.28	-4.63	6.72	0.686	-0.0525	0.726	0.14	-0.969	-0.202	0.714	0.24	-0.657	0.684	0.257	0.308
-4.74	-4.32	6.39	0.161	0.693	0.703	0.751	-0.548	0.368	0.64	0.469	-0.609	0.478	0.324	0.352
1.57	-4.76	7.01	0.535	0.26	0.804	0.386	-0.922	0.042	0.752	0.288	-0.593	0.641	0.223	0.366
1.58	-5.7	6.88	0.445	0.37	0.816	-0.46	0.876	-0.147	-0.769	-0.31	0.56	0.621	0.208	0.396
0.952	-5.09	6.3	-0.0284	0.74	0.672	-0.537	0.555	-0.635	-0.843	-0.379	0.382	0.559	0.141	0.556
-5.47	-5.63	6.52	0.0383	-0.777	-0.628	-0.746	0.396	-0.535	0.665	0.489	-0.564	0.46	0.302	0.392
2.38	-6.26	6.95	-0.623	-0.274	-0.732	0.606	-0.762	-0.231	-0.494	-0.587	0.641	0.371	0.455	0.323
1.71	-6.61	6.38	0.162	0.58	0.799	-0.546	0.727	-0.417	-0.822	-0.369	0.434	0.568	0.16	0.509
-0.088	-6.66	6.64	-0.00686	0.818	0.576	0.751	-0.376	0.542	0.66	0.436	-0.612	0.507	0.306	0.349
0.435	-6.34	6.36	0.346	-0.902	-0.257	-0.606	-0.00529	-0.796	0.717	0.431	-0.548	0.512	0.255	0.407
-2.18	-6.82	6.97	-0.503	0.825	-0.258	0.465	0.51	0.724	0.729	0.244	-0.64	0.681	0.244	0.324
-1.69	-6.55	6.6	0.491	0.466	0.736	0.566	-0.813	0.137	0.662	0.349	-0.663	0.586	0.304	0.303
0.991	-7	6.41	-0.83	-0.272	-0.488	0.552	-0.535	-0.64	-0.087	-0.8	0.593	0.18	0.822	0.366
0.584	-7.73	6.41	0.184	-0.903	-0.387	-0.587	0.215	-0.781	0.789	0.371	-0.49	0.566	0.19	0.459
1.8	6.93	6.5	0.637	-0.678	-0.368	0.523	0.0291	0.852	-0.566	-0.735	0.373	0.239	0.39	0.564
-2.08	5.79	6.64	0.345	-0.875	-0.341	-0.665	0.0288	-0.747	0.663	0.484	-0.571	0.465	0.303	0.386
-1.53	5.99	6.34	0.333	0.612	0.717	0.653	-0.699	0.293	0.68	0.371	-0.632	0.566	0.288	0.331
-5.5	5.34	6.33	-0.696	0.196	-0.691	-0.365	-0.925	0.105	-0.618	0.325	0.715	0.607	0.343	0.256
-5.82	4.56	6.39	-0.382	0.92	0.0859	-0.651	-0.202	-0.731	-0.656	-0.335	0.677	0.598	0.31	0.291
7.01	3.85	6.6	0.216	0.745	-0.631	0.298	-0.665	-0.685	-0.93	-0.0399	-0.366	0.864	0.0631	0.571
4.74	3.2	6.35	-0.438	-0.391	-0.81	-0.613	0.788	-0.0495	0.658	0.475	-0.585	0.473	0.308	0.374
5.1	3.6	6.22	0.668	0.335	0.664	0.622	-0.741	-0.252	0.408	0.581	-0.704	0.377	0.533	0.266
-1.72	2.83	6.97	-0.768	0.151	-0.623	0.206	-0.862	-0.463	-0.607	-0.483	0.631	0.465	0.354	0.332
-2.36	2.44	6.35	0.369	0.562	0.74	0.579	-0.762	0.29	0.727	0.321	-0.607	0.611	0.246	0.354
-1.85	2.79	6.13	0.284	-0.92	-0.27	-0.593	0.0526	-0.803	0.753	0.388	-0.531	0.551	0.222	0.422
-4.03	2.6	6.4	0.33	0.559	0.761	0.569	-0.761	0.312	0.753	0.33	-0.569	0.603	0.222	0.388
1.3	2.6	6.95	-0.106	0.931	0.351	-0.6	0.222	-0.768	-0.793	-0.292	0.535	0.638	0.187	0.418
1.17	2.34	6.24	0.268	-0.819	-0.507	-0.76	0.143	-0.634	0.592	0.555	-0.584	0.401	0.367	0.374
-0.479	2.62	7.01	0.22	0.701	0.679	0.758	-0.56	0.333	0.614	0.441	-0.655	0.503	0.348	0.311
-0.643	2.32	6.26	0.464	-0.883	0.071	-0.449	-0.304	-0.84	0.763	0.358	-0.538	0.578	0.213	0.416
-5.63	1.64	7.1	0.17	0.67	0.723	0.73	-0.578	0.364	0.662	0.465	-0.587	0.481	0.304	0.371
-6.12	1.32	6.43	0.114	-0.751	-0.651	-0.767	0.35	-0.538	0.632	0.56	-0.536	0.396	0.332	0.418
-5.55	1.63	6.2	0.366	0.544	0.755	0.591	-0.763	0.264	0.719	0.349	-0.601	0.586	0.253	0.359
-2.76	0.227	7.13	-0.608	0.786	-0.108	-0.478	-0.472	-0.741	-0.633	-0.399	0.663	0.541	0.33	0.303
-2.88	1.15	6.33	0.122	0.708	0.696	0.792	-0.492	0.361	0.598	0.507	-0.621	0.443	0.362	0.341
-5.07	0.868	6.55	-0.554	-0.339	-0.76	0.586	-0.807	-0.068	-0.591	-0.484	0.646	0.465	0.368	0.319
-4.54	1.21	6.38	0.114	0.742	0.661	0.8	-0.463	0.381	0.589	0.486	-0.646	0.463	0.37	0.318
4.88	0.385	6.32	0.274	0.682	0.678	0.722	-0.611	0.323	0.635	0.401	-0.661	0.539	0.329	0.305
-5.35	-0.298	6.87	0.702	-0.606	0.374	0.0837	0.591	0.802	-0.707	-0.532	0.466	0.421	0.264	0.481
6.64	0.00166	7.07	-0.571	0.695	-0.436	-0.364	-0.691	-0.625	-0.736	-0.199	0.648	0.721	0.238	0.317
7.02	-0.747	6.65	-0.343	0.885	0.315	0.747	0.0536	0.663	0.57	0.462	-0.679	0.484	0.387	0.289
7.33	-0.557	6.35	-0.621	0.749	-0.229	-0.389	-0.549	-0.74	-0.68	-0.371	0.633	0.567	0.288	0.331
-2.95	-2.13	6.68	-0.694	0.626	-0.356	-0.25	-0.672	-0.697	-0.675	-0.395	0.623	0.545	0.292	0.339
-2.45	-1.87	6.37	0.264	0.674	0.69	0.728	-0.608	0.315	0.632	0.419	-0.652	0.523	0.331	0.313
-2.39	-3.9	6.73	0.32	-0.799	-0.509	-0.745	0.119	-0.656	0.585	0.589	-0.558	0.37	0.374	0.398
-1.44	-4.5	6.94	-0.766	0.254	-0.591	0.0947	-0.864	-0.495	-0.636	-0.435	0.638	0.509	0.328	0.326
-2.06	-4.74	6.27	0.186	0.658	0.729	0.735	-0.586	0.341	0.652	0.473	-0.593	0.475	0.313	0.366
2.06	-5.42	6.53	-0.113	0.864	0.49	0.782	-0.228	0.581	0.614	0.449	-0.65	0.496	0.348	0.315
2.54	-5.17	6.23	0.00508	0.803	0.595	0.712	-0.421	0.562	0.702	0.421	-0.574	0.521	0.268	0.383
-3.11	-5.36	6.78	0.585	-0.796	-0.153	0.442	0.155	0.883	-0.68	-0.585	0.443	0.374	0.288	0.501
-2.54	-5.01	6.56	0.436	-0.881	-0.185	-0.589	-0.124	-0.798	0.68	0.457	-0.573	0.489	0.288	0.384
-5.04	-5.47	7.03	-0.636	-0.298	-0.712	0.553	-0.819	-0.152	-0.538	-0.49	0.686	0.459	0.416	0.283
-4.41	-5.08	6.95	0.667	-0.688	-0.286	0.577	0.234	0.783	-0.472	-0.687	0.553	0.282	0.475	0.402
4.22	-4.93	6.99	0.159	-0.652	-0.741	0.838	0.486	-0.247	0.521	-0.582	0.624	0.376	0.431	0.339
4.45	-5.04	6.57	-0.44	0.729	-0.524	0.00284	-0.582	-0.813	-0.898	-0.359	0.254	0.577	0.0919	0.671
3.89	-5.49	6.36	-0.164	0.659	0.734	-0.508	0.582	-0.635	-0.846	-0.477	0.239	0.471	0.139	0.685
-2.99	-6.25	6.67	-0.305	0.852	0.425	0.799	-0.0133	0.601	0.517	0.523	-0.677	0.429	0.434	0.29
-2.52	-6.1	6.31	0.548	0.341	0.764	0.696	-0.692	-0.191	0.464	0.636	-0.616	0.327	0.483	0.345
-1.15	-6.37	6.28	0.526	0.443	0.727	0.57	-0.817	0.0852	0.631	0.37	-0.682	0.567	0.332	0.286
-0.972	7.26	6.17	0.652	0.499	0.572	0.328	-0.865	0.381	0.684	-0.0608	-0.727	0.845	0.284	0.246
0.6	7.2	6.19	0.166	-0.815	-0.555	-0.758	0.254	-0.6	0.63	0.521	-0.576	0.431	0.333	0.382
1.31	6.59	6.69	0.8	-0.52	0.301	0.078	0.586	0.806	-0.595	-0.621	0.509	0.341	0.364	0.442
-2.67	6.36	6.94	0.645	-0.399	0.652	-0.369	-0.909	-0.192	0.669	-0.117	-0.734	0.795	0.297	0.24
-3.34	6.18	6.5	-0.751	0.659	-0.0457	0.352	0.458	0.817	0.559	0.597	-0.575	0.363	0.397	0.382
-2.78	6.29	6.1	0.286	-0.777	-0.561	-0.788	0.143	-0.599	0.546	0.613	-0.571	0.348	0.409	0.386
-4.79	6.04	6.21	-0.727	0.0876	-0.681	-0.0613	-0.996	-0.0627	-0.684	-0.00379	0.729	0.897	0.284	0.244
-3.13	5.24	7.05	-0.676	-0.198	-0.71	0.508	-0.824	-0.253	-0.535	-0.531	0.657	0.422	0.419	0.309
-2.59	5.5	6.89	0.542	0.145	0.828	-0.429	0.895	0.124	-0.723	-0.422	0.547	0.52	0.249	0.408
-1.92	4.63	6.39	0.641	-0.365	0.675	-0.116	0.823	0.556	-0.758	-0.435	0.485	0.508	0.218	0.463
-1.49	4.96	6.22	0.65	-0.067	0.757	-0.25	0.922	0.297	-0.717	-0.382	0.582	0.556	0.255	0.376
2.44	4.22	6.92	-0.628	-0.422	-0.654	0.587	-0.808	-0.0427	-0.511	-0.411	0.755	0.53	0.441	0.22
0.536	4.37	7.03	0.311	0.594	0.742	0.646	-0.705	0.293	0.697	0.389	-0.603	0.55	0.273	0.357
-0.279	4.79	6.52	0.24	0.709	0.663	0.753	-0.567	0.333	0.612	0.419	-0.67	0.523	0.349	0.297
0.241	4.91	6.21	0.271	0.676	0.685	0.737	-0.603	0.304	0.619	0.423	-0.662	0.519	0.343	0.304
-4.16	4.59	6.63	0.275	0.363	0.891	-0.537	0.826	-0.171	-0.798	-0.431	0.421	0.512	0.182	0.521
-3.68	4.83	6.41	-0.101	0.786	0.61	-0.558	0.463	-0.689	-0.824	-0.41	0.392	0.531	0.159	0.547
-4.83	4.29	6.78	-0.805	-0.0576	-0.59	0.368	0.732	-0.573	0.465	-0.678	-0.569	0.29	0.481	0.388
-5.22	4.69	6.13	0.654	0.0384	0.755	0.291	-0.935	-0.205	0.698	0.354	-0.623	0.582	0.272	0.34
5.96	4.22	6.64	-0.669	-0.166	0.725	-0.388	0.909	-0.15	-0.634	-0.382	-0.672	0.556	0.329	0.295
-2.51	4.52	6.72	0.443	0.344	0.828	-0.433	0.891	-0.138	-0.785	-0.297	0.544	0.632	0.194	0.41
-3.11	5.08	6.23	0.673	-0.126	0.729	-0.236	0.897	0.373	-0.701	-0.423	0.574	0.519	0.269	0.383
-1.93	3.76	6.28	-0.0511	-0.738	-0.673	-0.706	0.503	-0.498	0.706	0.45	-0.547	0.495	0.265	0.408
-0.0754	3.87	6.95	-0.762	0.27	-0.588	-0.107	-0.949	-0.297	-0.639	-0.164	0.752	0.752	0.325	0.223
0.594	3.18	6.64	0.179	0.7	0.691	0.766	-0.54	0.349	0.618	0.467	-0.633	0.48	0.344	0.331
-0.132	3.71	6.23	0.258	0.692	0.674	0.733	-0.595	0.329	0.629	0.409	-0.661	0.532	0.334	0.305
-3.78	3.85	7.06	-0.721	0.0148	-0.692	-0.0481	-0.998	0.0288	-0.691	0.0541	0.721	0.851	0.278	0.251
-4.11	3.68	6.6	0.426	0.48	0.767	0.595	-0.787	0.162	0.681	0.387	-0.621	0.551	0.287	0.341
-3.61	3.7	6.24	0.643	0.0734	0.763	0.319	-0.931	-0.179	0.697	0.358	-0.621	0.578	0.273	0.341
-6.16	3.92	6.78	0.049	0.896	-0.442	-0.742	-0.263	-0.616	-0.668	0.358	0.652	0.578	0.298	0.313
-6.15	3.17	6.61	-0.709	0.181	-0.681	0.0493	-0.951	-0.305	-0.703	-0.25	0.666	0.675	0.267	0.301
-5.63	3.44	6.37	-0.672	0.241	-0.7	0.0467	-0.93	-0.365	-0.739	-0.278	0.614	0.65	0.235	0.348
-5.11	2.95	6.99	0.299	0.598	0.744	0.689	-0.675	0.265	0.66	0.433	-0.613	0.51	0.306	0.348
-4.53	2.26	6.58	0.32	-0.853	-0.412	-0.537	0.195	-0.821	0.781	0.484	-0.396	0.465	0.197	0.544
-6.53	2.93	6.99	0.641	0.19	0.743	0.0597	-0.978	0.199	0.765	-0.0833	-0.639	0.825	0.211	0.325
3.95	1.77	6.47	0.31	0.558	0.77	0.667	-0.705	0.243	0.678	0.438	-0.59	0.506	0.29	0.369
4.38	2.11	6.31	0.16	0.834	0.528	0.75	-0.45	0.484	0.641	0.318	-0.698	0.613	0.323	0.272
-3.94	1.57	7	0.791	-0.284	0.542	0.239	-0.672	-0.701	0.563	0.684	-0.464	0.285	0.393	0.482
-3.52	1.9	6.81	0.669	-0.675	0.31	0.219	0.578	0.786	-0.71	-0.458	0.535	0.487	0.261	0.419
7.51	1.83	6.69	0.396	0.471	-0.788	0.439	-0.851	-0.288	-0.807	-0.232	-0.543	0.691	0.174	0.411
6.6	1.48	6.51	0.334	-0.891	0.306	0.484	0.441	0.756	-0.809	-0.105	0.578	0.806	0.172	0.379
-0.465	1.52	6.89	0.484	0.468	0.739	0.569	-0.81	0.139	0.664	0.353	-0.659	0.582	0.302	0.307
-1.21	2.11	6.48	0.276	-0.959	-0.0641	-0.559	-0.106	-0.822	0.782	0.263	-0.565	0.664	0.196	0.391
-1.74	1.84	6.75	-0.592	0.77	-0.24	-0.39	-0.534	-0.75	-0.705	-0.351	0.616	0.584	0.265	0.346
-2.33	1.47	6.15	0.36	0.549	0.754	0.576	-0.767	0.283	0.734	0.332	-0.592	0.601	0.24	0.367
2.96	0.174	6.34	-0.647	0.739	-0.19	-0.0593	0.2	0.978	0.76	0.644	-0.0855	0.321	0.216	0.823
7.77	1.08	6.15	-0.142	0.981	-0.133	-0.63	-0.194	-0.752	-0.763	-0.0227	0.646	0.88	0.213	0.319
0.829	1.17	7.02	-0.131	0.972	0.196	-0.624	0.0726	-0.778	-0.77	-0.225	0.597	0.698	0.207	0.363
2.32	0.979	6.99	-0.0824	-0.826	-0.558	0.863	-0.34	0.375	-0.499	-0.451	0.74	0.494	0.451	0.234
1.63	0.549	6.43	-0.63	-0.357	-0.69	0.595	-0.792	-0.134	-0.499	-0.495	0.711	0.454	0.451	0.26
2.16	0.871	6.3	0.147	0.699	0.7	0.763	-0.53	0.369	0.629	0.48	-0.612	0.468	0.334	0.349
7.02	0.426	6.78	0.032	0.94	0.338	0.656	-0.275	0.703	0.754	0.2	-0.626	0.72	0.222	0.337
7.38	0.764	6.47	0.177	-0.984	-0.0107	0.578	0.0951	0.811	-0.797	-0.15	0.586	0.765	0.183	0.373
6.57	0.424	6.11	-0.0215	0.892	0.451	0.647	-0.332	0.687	0.762	0.307	-0.57	0.624	0.214	0.387
-5.98	0.192	7.06	-0.739	0.16	-0.654	0.238	-0.847	-0.476	-0.63	-0.507	0.588	0.444	0.333	0.371
-5.64	0.487	6.65	-0.774	0.0858	-0.628	0.303	-0.82	-0.485	-0.556	-0.566	0.609	0.391	0.399	0.352
-5.99	0.342	6.17	0.452	-0.842	-0.295	-0.617	-0.0561	-0.785	0.644	0.537	-0.545	0.417	0.32	0.409
-7.53	0.169	6.68	0.557	-0.0781	0.827	-0.804	-0.301	0.513	0.209	-0.95	-0.231	0.0448	0.712	0.692
-7.68	0.832	6.3	0.0669	-0.686	0.725	0.751	0.513	0.416	-0.656	0.517	0.55	0.435	0.309	0.405
-7.81	0.17	6.17	-0.591	0.777	-0.218	-0.466	-0.109	0.878	0.658	0.62	0.426	0.342	0.308	0.516
-1.03	1.17	7.02	-0.793	0.509	-0.335	-0.285	-0.796	-0.534	-0.539	-0.328	0.776	0.605	0.415	0.202
-0.903	0.232	6.92	0.225	0.747	0.626	0.734	-0.552	0.395	0.64	0.371	-0.673	0.566	0.324	0.295
-1.2	1.1	6.29	0.29	0.708	0.644	0.729	-0.599	0.331	0.62	0.374	-0.69	0.564	0.342	0.279
-2.64	-0.865	6.82	-0.355	0.895	0.271	0.791	0.133	0.597	0.498	0.427	-0.755	0.516	0.452	0.22
1.93	-0.352	6.88	0.21	-0.932	-0.295	-0.538	0.142	-0.831	0.817	0.333	-0.472	0.6	0.165	0.476
2.44	0.0071	6.7	-0.0404	0.858	0.512	0.765	-0.304	0.568	0.643	0.415	-0.644	0.527	0.321	0.321
-0.161	-0.492	6.88	-0.74	0.588	-0.328	-0.3	-0.724	-0.621	-0.602	-0.36	0.712	0.576	0.358	0.259
0.499	-0.0195	6.85	0.275	0.77	0.576	0.781	-0.528	0.334	0.561	0.358	-0.746	0.578	0.395	0.228
-0.212	-0.483	6.22	0.196	0.726	0.659	0.781	-0.522	0.343	0.593	0.448	-0.669	0.497	0.366	0.298
-3.87	-0.58	6.44	-0.649	0.203	-0.733	0.0567	-0.948	-0.313	-0.759	-0.245	0.603	0.68	0.217	0.357
-3.32	-0.343	6.28	-0.766	0.28	-0.579	0.122	-0.821	-0.558	-0.631	-0.498	0.594	0.452	0.332	0.365
-1.18	-1.13	6.72	-0.363	0.893	0.268	0.743	0.103	0.661	0.562	0.439	-0.701	0.505	0.394	0.269
-0.775	-0.872	6.41	-0.838	0.196	-0.509	0.0688	-0.887	-0.456	-0.541	-0.417	0.73	0.525	0.413	0.243
-7.33	-1.85	6.71	0.667	-0.161	0.727	-0.515	-0.805	0.295	0.538	-0.571	-0.62	0.386	0.416	0.342
-6.92	-1.41	6.42	0.662	0.0474	0.748	0.305	-0.929	-0.211	0.685	0.368	-0.629	0.569	0.284	0.334
-6.37	-1.06	6.24	-0.758	0.22	-0.614	0.16	-0.85	-0.502	-0.633	-0.478	0.609	0.47	0.331	0.352
-7.93	-1.1	6.2	-0.658	0.178	-0.732	0.0697	-0.953	-0.295	-0.75	-0.245	0.614	0.679	0.225	0.347
-4.88	-1.12	7.08	0.0964	-0.74	-0.666	-0.746	0.389	-0.54	0.659	0.549	-0.514	0.406	0.307	0.437
-4.36	-0.815	6.86	0.367	-0.887	-0.28	-0.551	0.0355	-0.834	0.749	0.46	-0.476	0.486	0.225	0.472
-4.86	-1.11	6.26	0.539	0.28	0.795	0.436	-0.9	0.0209	0.721	0.335	-0.606	0.598	0.251	0.354
6.54	-0.925	7	-0.272	0.946	0.173	-0.72	-0.0813	-0.689	-0.638	-0.312	0.704	0.619	0.326	0.267
6.15	-0.922	6.24	-0.226	0.906	-0.357	-0.677	-0.41	-0.611	-0.7	0.103	0.707	0.807	0.27	0.264
-1.78	-1.5	6.93	-0.698	0.65	-0.301	-0.315	-0.656	-0.686	-0.643	-0.384	0.663	0.554	0.321	0.304
-5.89	-1.77	6.75	0.337	0.603	0.723	0.631	-0.715	0.302	0.699	0.354	-0.621	0.581	0.271	0.341
-6.06	-0.85	6.67	0.74	-0.0358	0.672	0.148	-0.965	-0.215	0.656	0.259	-0.709	0.667	0.309	0.262
-5.34	-1.48	6.45	0.368	0.596	0.713	0.64	-0.719	0.271	0.674	0.357	-0.646	0.578	0.293	0.318
-6.38	-2.18	6.96	-0.584	0.779	-0.226	-0.399	-0.518	-0.756	-0.706	-0.352	0.614	0.583	0.264	0.347
-6.84	-2.52	6.27	0.605	-0.489	0.629	-0.0682	-0.818	-0.571	0.794	0.302	-0.528	0.628	0.186	0.425
0.982	-1.91	7.01	0.217	0.779	0.589	0.792	-0.493	0.36	0.571	0.388	-0.724	0.551	0.386	0.249
6.25	-1.88	6.96	-0.287	0.0119	-0.958	0.0621	-0.998	-0.031	-0.956	-0.0684	0.285	0.838	0.0396	0.643
6.47	-2.64	6.4	-0.206	-0.871	-0.446	-0.45	0.489	-0.747	0.869	0.0474	-0.493	0.857	0.118	0.457
5.6	-2.23	6.12	-0.284	-0.739	-0.611	-0.482	0.661	-0.575	0.829	0.132	-0.544	0.782	0.154	0.411
-4.78	-2.23	6.94	0.498	0.374	0.783	0.515	-0.854	0.0806	0.698	0.363	-0.617	0.573	0.272	0.344
-5.33	-2.47	6.31	-0.112	0.828	0.55	0.765	-0.281	0.579	0.634	0.485	-0.602	0.463	0.329	0.358
2.43	-2.2	7.02	-0.265	0.843	0.467	-0.889	-0.0261	-0.457	-0.373	-0.537	0.757	0.417	0.564	0.219
1.79	-2.62	6.38	-0.137	0.891	0.433	0.793	-0.163	0.587	0.593	0.424	-0.684	0.518	0.366	0.284
2.28	-2.27	6.17	0.312	0.63	0.711	0.653	-0.686	0.322	0.691	0.364	-0.625	0.573	0.278	0.337
-3.49	-2.47	6.92	-0.00215	-0.766	-0.643	-0.756	0.422	-0.5	0.655	0.485	-0.58	0.463	0.311	0.378
-1.21	-3.4	7.11	-0.823	0.194	-0.533	0.122	-0.857	-0.5	-0.554	-0.477	0.682	0.471	0.401	0.286
-0.604	-3.08	6.89	0.406	-0.889	-0.211	-0.608	-0.0904	-0.788	0.682	0.449	-0.578	0.496	0.286	0.38
-1.27	-3.32	6.31	0.789	-0.522	0.324	0.0762	0.607	0.791	-0.61	-0.6	0.518	0.36	0.351	0.434
-0.746	-2.92	6.13	0.819	-0.433	0.375	-0.00648	0.648	0.762	-0.573	-0.627	0.528	0.336	0.384	0.425
-3.7	-3.64	6.8	0.483	-0.858	-0.174	-0.578	-0.163	-0.799	0.657	0.487	-0.575	0.462	0.308	0.383
-4.08	-2.9	6.19	-0.636	0.731	-0.246	-0.414	-0.593	-0.691	-0.651	-0.338	0.68	0.596	0.314	0.288
-3.16	-3.36	6.49	0.12	-0.762	-0.636	-0.755	0.346	-0.557	0.645	0.547	-0.534	0.408	0.32	0.419
-2.65	-3.01	6.28	0.185	-0.899	-0.397	-0.663	0.184	-0.725	0.725	0.397	-0.563	0.543	0.247	0.394
-5.06	-3.37	6.81	0.691	0.0345	0.722	0.233	-0.956	-0.178	0.684	0.291	-0.669	0.638	0.285	0.298
-4.47	-3.05	6.63	0.672	0.074	0.737	0.302	-0.936	-0.182	0.676	0.345	-0.651	0.59	0.291	0.314
-5	-3.36	6.02	0.464	0.383	0.799	0.529	-0.843	0.0972	0.711	0.378	-0.593	0.56	0.26	0.366
-7.34	-2.81	6.39	0.662	-0.0533	0.748	0.183	-0.956	-0.23	0.727	0.289	-0.623	0.64	0.246	0.339
-5.46	-3.77	7.08	0.62	-0.114	0.776	-0.215	0.927	0.307	-0.755	-0.357	0.551	0.579	0.221	0.404
-6.24	-3.15	6.86	0.421	0.497	0.759	0.609	-0.775	0.169	0.672	0.391	-0.629	0.548	0.295	0.334
-5.77	-2.78	6.65	-0.128	0.862	0.491	0.787	-0.212	0.579	0.603	0.461	-0.651	0.486	0.357	0.314
-5.48	-3.64	6.26	0.529	0.147	0.836	-0.413	0.905	0.103	-0.741	-0.4	0.539	0.54	0.233	0.415
-0.194	-2.78	6.61	0.256	0.708	0.658	0.742	-0.58	0.336	0.62	0.403	-0.674	0.538	0.342	0.294
0.116	-3.63	6.24	0.341	0.562	0.754	0.604	-0.745	0.282	0.72	0.359	-0.594	0.577	0.252	0.366
-1.84	-3.62	6.51	0.731	-0.681	-0.0399	0.387	0.366	0.846	-0.562	-0.634	0.531	0.329	0.394	0.422
5	-4.47	6.79	0.704	0.143	-0.696	-0.235	-0.878	-0.418	-0.671	0.458	-0.584	0.488	0.296	0.375
2.99	-3.88	6.23	0.346	0.453	0.822	-0.529	0.817	-0.228	-0.775	-0.356	0.522	0.579	0.203	0.43
-6.54	-4.4	6.52	-0.815	0.134	-0.564	0.0645	-0.946	-0.318	-0.576	-0.296	0.762	0.634	0.381	0.214
-6.98	-4.56	6.08	-0.609	-0.309	-0.73	0.277	-0.946	0.169	-0.743	-0.0988	0.662	0.811	0.231	0.304
-4.25	-3.92	7.1	-0.784	0.182	-0.594	0.141	-0.879	-0.456	-0.605	-0.441	0.663	0.503	0.355	0.304
-4.17	-3.93	6.26	0.71	-0.622	0.33	0.131	0.577	0.806	-0.692	-0.529	0.492	0.424	0.278	0.457
-5.76	-4.67	7.03	0.429	0.503	0.751	0.597	-0.781	0.182	0.678	0.37	-0.635	0.567	0.29	0.328
-6.01	-4.03	6.37	0.617	-0.776	0.132	0.374	0.437	0.818	-0.692	-0.455	0.56	0.49	0.277	0.396
3.16	-4.8	6.91	0.553	0.407	0.727	0.715	-0.68	-0.163	0.428	0.61	-0.667	0.351	0.515	0.3
3.36	-5.66	6.84	0.00847	-0.458	-0.889	-0.985	0.148	-0.0858	0.171	0.876	-0.45	0.111	0.746	0.495
-0.106	-5.66	6.78	0.216	-0.752	-0.622	-0.695	0.329	-0.639	0.685	0.571	-0.452	0.386	0.283	0.493
0.436	-5.38	6.55	0.138	-0.716	-0.685	-0.715	0.407	-0.569	0.685	0.568	-0.456	0.389	0.283	0.49
-1.88	-5.7	6.99	0.628	-0.752	-0.201	0.542	0.237	0.806	-0.559	-0.615	0.556	0.346	0.397	0.399
-1.96	-5.74	6.16	-0.624	-0.167	-0.763	0.535	-0.804	-0.261	-0.57	-0.571	0.591	0.386	0.387	0.368
-4.7	-6.24	6.54	-0.73	-0.0503	-0.681	0.435	-0.803	-0.407	-0.527	-0.594	0.608	0.365	0.426	0.353
3.6	-6.48	6.15	-0.0602	-0.661	-0.748	-0.711	0.554	-0.432	0.7	0.506	-0.503	0.444	0.27	0.447
2.93	-6.94	6.29	-0.454	0.822	-0.345	-0.447	-0.545	-0.709	-0.771	-0.168	0.615	0.749	0.206	0.347
-1.17	-7.35	6.25	0.547	0.127	0.827	-0.339	0.937	0.0803	-0.765	-0.324	0.556	0.608	0.211	0.4
-0.577	-8.06	6.19	0.65	0.451	0.612	0.503	-0.859	0.099	0.57	0.243	-0.785	0.681	0.387	0.194
3.04	2.33	6.17	0.596	-0.656	-0.463	-0.657	-0.0678	-0.751	0.461	0.752	-0.472	0.224	0.485	0.475
-0.685	-7	6.02	0.159	0.497	0.853	-0.55	0.762	-0.341	-0.82	-0.415	0.395	0.527	0.162	0.545
2.07	3.87	5.99	-0.431	0.835	0.343	0.706	0.0748	0.704	0.562	0.546	-0.622	0.409	0.394	0.34
4.1	6.09	5.93	-0.538	0.843	-0.00731	-0.527	-0.343	-0.778	-0.658	-0.415	0.629	0.527	0.308	0.334
3.68	5.77	6.16	0.346	0.579	0.738	0.627	-0.728	0.277	0.698	0.367	-0.615	0.57	0.272	0.347
0.69	6.21	6.08	0.261	0.657	0.707	0.698	-0.634	0.333	0.667	0.407	-0.624	0.534	0.3	0.338
1.22	6.38	5.79	0.672	-0.115	0.732	-0.252	0.893	0.372	-0.696	-0.434	0.571	0.509	0.273	0.386
2.71	-2.94	5.76	0.473	-0.88	0.0515	-0.442	-0.287	-0.85	0.762	0.379	-0.525	0.559	0.214	0.428
-2.46	-7.85	5.83	-0.802	-0.144	-0.58	-0.436	-0.522	0.733	-0.408	0.841	0.355	0.143	0.532	0.58
1.7	2.64	6.02	-0.0546	-0.704	-0.708	-0.691	0.538	-0.482	0.721	0.463	-0.516	0.483	0.251	0.436
2.15	2.87	5.78	0.328	0.564	0.758	0.587	-0.75	0.303	0.74	0.346	-0.577	0.589	0.234	0.38
7.42	2.87	6.14	0.232	0.935	0.268	0.674	-0.353	0.648	0.701	0.0305	-0.713	0.873	0.269	0.259
6.62	2.5	5.67	-0.345	-0.556	-0.756	-0.457	0.803	-0.383	0.82	0.213	-0.531	0.708	0.162	0.422
1.73	-0.487	6.03	0.658	0.172	0.733	0.306	-0.95	-0.0518	0.688	0.259	-0.678	0.667	0.281	0.29
2.24	-0.166	5.85	0.25	0.611	0.751	0.674	-0.667	0.318	0.695	0.427	-0.579	0.516	0.274	0.379
7.81	-0.957	5.78	0.601	0.75	-0.276	-0.0699	0.393	0.917	0.796	-0.532	0.289	0.421	0.184	0.64
0.605	-3.25	5.98	0.591	-0.768	-0.245	0.49	0.101	0.866	-0.64	-0.632	0.436	0.331	0.324	0.508
1.07	-2.97	5.74	0.0743	-0.786	-0.614	-0.757	0.356	-0.548	0.65	0.505	-0.568	0.445	0.315	0.389
0.132	-4.56	6.06	-0.216	-0.431	-0.876	-0.73	0.667	-0.148	0.648	0.608	-0.459	0.353	0.317	0.487
0.605	-4.2	5.77	0.458	0.452	0.766	0.587	-0.8	0.122	0.668	0.394	-0.632	0.546	0.299	0.331
2.75	-6.1	5.82	-0.0813	0.701	0.708	-0.597	0.535	-0.598	-0.798	-0.471	0.375	0.476	0.182	0.562
2.46	-7.18	5.78	-0.281	0.789	0.547	-0.506	0.362	-0.783	-0.815	-0.497	0.298	0.453	0.166	0.632
1.88	-7.61	5.8	-0.587	0.777	-0.226	-0.372	-0.0114	0.928	0.719	0.629	0.296	0.334	0.253	0.633
-0.982	5.26	6.02	0.394	0.496	0.774	0.623	-0.763	0.172	0.676	0.415	-0.61	0.527	0.292	0.351
-0.424	5.56	5.72	0.555	0.233	0.799	0.347	-0.937	0.0324	0.756	0.259	-0.601	0.667	0.219	0.359
4.9	2.4	6.04	0.234	0.631	0.74	0.689	-0.645	0.332	0.686	0.431	-0.585	0.512	0.282	0.373
5.35	2.71	5.79	0.684	-0.0317	0.729	0.15	-0.971	-0.183	0.714	0.235	-0.66	0.688	0.258	0.306
0.0563	-1.53	5.85	0.714	-0.521	0.468	-0.0553	0.624	0.78	-0.698	-0.583	0.416	0.376	0.272	0.525
6.91	-2.41	6.06	-0.412	0.136	-0.901	0.0435	0.991	0.13	0.91	0.0142	-0.414	0.887	0.0807	0.528
7.49	-2	5.89	0.32	-0.926	0.202	0.794	0.378	0.476	-0.517	0.00829	0.856	0.893	0.435	0.129
-1.62	-2.52	5.71	0.653	-0.0196	0.757	0.173	-0.97	-0.174	0.738	0.244	-0.63	0.68	0.236	0.333
1.67	7.77	5.76	0.189	0.662	0.726	0.739	-0.583	0.339	0.647	0.472	-0.599	0.475	0.318	0.361
3.89	3.86	5.96	0.24	0.764	0.599	0.78	-0.519	0.35	0.578	0.383	-0.72	0.555	0.379	0.252
4.32	4.11	5.66	0.746	-0.134	0.653	0.0693	-0.959	-0.276	0.662	0.251	-0.706	0.674	0.304	0.265
-0.0742	1.6	5.83	-0.78	0.207	-0.591	0.163	-0.844	-0.511	-0.605	-0.495	0.624	0.455	0.356	0.338
0.492	1.97	5.61	0.147	0.7	0.699	0.777	-0.519	0.356	0.611	0.491	-0.621	0.458	0.35	0.342
5.76	1.82	6.14	-0.105	-0.884	-0.456	-0.943	0.234	-0.236	0.316	0.406	-0.858	0.535	0.616	0.128
6.12	1.98	5.67	0.442	-0.848	0.291	0.689	0.529	0.496	-0.575	-0.0184	0.818	0.883	0.383	0.164
6.31	1.2	5.52	0.686	0.0862	0.722	0.287	-0.945	-0.16	0.668	0.317	-0.673	0.615	0.298	0.294
-3.87	0.44	5.96	0.139	-0.814	-0.563	-0.768	0.27	-0.58	0.625	0.513	-0.588	0.438	0.338	0.37
-3.41	0.721	5.68	0.156	0.717	0.68	0.782	-0.51	0.358	0.603	0.476	-0.64	0.472	0.357	0.324
0.893	0.068	5.72	0.444	-0.805	-0.394	-0.689	-0.0256	-0.724	0.573	0.593	-0.566	0.366	0.384	0.391
-1.73	-6.7	5.68	0.43	-0.89	-0.153	-0.536	-0.115	-0.836	0.726	0.442	-0.527	0.503	0.246	0.426
0.655	-7.21	5.8	0.0372	-0.744	-0.667	-0.718	0.444	-0.536	0.695	0.499	-0.518	0.451	0.275	0.434
1.17	-6.97	5.66	-0.0065	-0.669	-0.743	-0.681	0.547	-0.487	0.732	0.503	-0.459	0.447	0.241	0.487
4.16	7.2	5.69	-0.44	-0.244	0.865	0.783	-0.576	0.236	0.44	0.78	0.444	0.198	0.504	0.5
-5.02	1.86	5.9	0.276	0.661	0.698	0.693	-0.64	0.331	0.666	0.393	-0.635	0.547	0.301	0.329
-4.53	2.07	5.61	0.246	0.685	0.686	0.743	-0.588	0.32	0.622	0.431	-0.653	0.512	0.34	0.312
0.88	-2.04	6.13	0.206	0.573	0.793	-0.595	0.717	-0.363	-0.777	-0.397	0.489	0.542	0.201	0.46
1.56	-2.65	5.48	0.0261	-0.774	-0.632	-0.76	0.396	-0.516	0.65	0.494	-0.578	0.456	0.315	0.38
-0.381	-4.9	6.18	0.734	-0.604	0.309	0.104	0.551	0.828	-0.671	-0.576	0.468	0.382	0.296	0.479
0.332	-5.44	5.59	0.459	0.468	0.755	0.565	-0.81	0.159	0.685	0.354	-0.636	0.582	0.283	0.327
-5.1	-6.47	5.91	0.203	-0.743	-0.638	-0.784	0.267	-0.561	0.587	0.614	-0.528	0.348	0.372	0.425
-4.69	-6.3	5.64	0.47	0.36	0.806	0.508	-0.857	0.086	0.721	0.369	-0.586	0.568	0.251	0.373
-0.333	-8	5.61	0.666	-0.644	0.378	0.0856	0.568	0.818	-0.741	-0.512	0.433	0.439	0.233	0.51
0.587	8.26	5.54	0.753	-0.543	0.372	0.107	0.659	0.745	-0.649	-0.521	0.554	0.431	0.316	0.401
2.81	7.4	6.01	0.601	-0.637	-0.484	-0.273	0.406	-0.873	0.752	0.656	0.0702	0.31	0.224	0.837
3.21	7.57	5.54	-0.88	0.441	0.177	-0.204	-0.0128	-0.979	-0.43	-0.897	0.101	0.0924	0.513	0.809
4.55	6.28	5.52	-0.863	0.462	-0.204	0.119	0.578	0.807	0.491	0.672	-0.554	0.295	0.458	0.402
5.31	6.76	5.49	0.562	0.262	-0.785	-0.65	0.727	-0.223	0.512	0.635	0.578	0.329	0.439	0.38
-4.28	5.27	5.8	-0.0549	0.705	0.707	-0.52	0.584	-0.623	-0.852	-0.402	0.335	0.538	0.133	0.599
-3.77	5.56	5.63	0.215	-0.828	-0.519	-0.587	0.315	-0.746	0.78	0.465	-0.418	0.482	0.198	0.524
0.8	4.24	5.74	-0.153	0.849	0.506	0.789	-0.203	0.579	0.594	0.488	-0.639	0.461	0.365	0.325
1.3	4.42	5.51	0.0657	-0.79	-0.61	-0.756	0.359	-0.547	0.651	0.497	-0.574	0.453	0.314	0.384
6.51	3.34	6.01	0.15	0.679	0.718	0.742	-0.557	0.372	0.653	0.477	-0.588	0.47	0.312	0.371
5.6	3.88	5.9	-0.353	0.855	0.38	0.785	0.0503	0.617	0.508	0.516	-0.689	0.435	0.442	0.28
-0.145	2.63	6.04	0.571	0.0965	0.815	-0.396	0.902	0.171	-0.719	-0.421	0.554	0.521	0.253	0.402
0.344	2.89	5.89	-0.0105	-0.771	-0.637	-0.722	0.446	-0.529	0.692	0.454	-0.561	0.491	0.277	0.395
-7.05	0.568	5.84	0.675	0.0525	0.736	0.281	-0.941	-0.19	0.683	0.335	-0.649	0.598	0.286	0.316
-6.58	0.815	5.58	0.626	-0.0815	0.775	-0.332	0.872	0.36	-0.705	-0.483	0.519	0.465	0.265	0.433
-3.78	-1.61	5.52	0.14	-0.966	-0.218	0.606	-0.0904	0.79	-0.783	-0.242	0.573	0.682	0.195	0.384
3.51	-3.56	5.98	-0.0127	-0.778	-0.628	-0.741	0.429	-0.516	0.671	0.459	-0.582	0.487	0.296	0.376
4.06	-3.18	5.78	-0.0632	-0.673	-0.737	-0.671	0.575	-0.468	0.739	0.465	-0.488	0.482	0.235	0.461
-0.984	-4.19	5.79	0.317	-0.865	-0.39	-0.684	0.0763	-0.726	0.657	0.497	-0.567	0.453	0.309	0.39
-0.535	-3.95	5.48	0.0444	-0.738	-0.673	-0.712	0.45	-0.54	0.701	0.503	-0.505	0.447	0.269	0.445
-3.09	-5.44	5.82	-0.777	0.141	-0.613	0.173	-0.89	-0.423	-0.605	-0.435	0.667	0.509	0.355	0.3
-2.58	-5.09	5.57	0.148	-0.788	-0.597	-0.774	0.284	-0.566	0.615	0.546	-0.569	0.409	0.346	0.388
3	-4.89	5.97	0.444	-0.893	0.0752	-0.329	-0.241	-0.913	0.833	0.381	-0.401	0.557	0.15	0.539
3.28	-5.73	5.57	0.346	-0.846	-0.407	-0.541	0.175	-0.823	0.767	0.504	-0.397	0.446	0.21	0.543
1.1	7.43	5.93	0.109	-0.731	-0.674	-0.777	0.36	-0.517	0.62	0.579	-0.529	0.378	0.342	0.424
-2.22	6.51	5.76	-0.768	0.236	-0.595	0.146	-0.841	-0.521	-0.624	-0.487	0.612	0.462	0.339	0.35
-1.67	6.79	5.5	0.0962	-0.764	-0.638	-0.791	0.33	-0.515	0.605	0.554	-0.573	0.402	0.356	0.385
5.4	5.88	6	0.713	-0.0841	0.696	0.153	-0.95	-0.271	0.685	0.299	-0.665	0.631	0.284	0.302
4.68	5.36	5.45	0.69	0.0101	0.723	0.234	-0.949	-0.21	0.685	0.314	-0.658	0.618	0.284	0.308
-5.82	3.34	5.42	0.695	-0.0345	0.719	0.181	-0.958	-0.221	0.696	0.284	-0.659	0.645	0.273	0.307
-0.581	0.31	5.83	-0.611	-0.351	-0.71	0.593	-0.797	-0.116	-0.525	-0.492	0.695	0.457	0.428	0.275
-1.26	0.973	5.45	0.356	-0.905	-0.231	-0.604	-0.0344	-0.796	0.713	0.423	-0.559	0.519	0.259	0.397
0.656	0.957	6.2	-0.612	-0.382	-0.693	0.593	-0.801	-0.0832	-0.523	-0.462	0.717	0.484	0.43	0.255
1.3	0.295	5.45	0.7	-0.606	0.377	0.111	0.614	0.781	-0.705	-0.505	0.497	0.445	0.265	0.452
3.64	-0.386	5.84	0.729	0.117	0.674	0.278	-0.951	-0.135	0.625	0.286	-0.726	0.643	0.337	0.246
4.12	-0.251	5.51	0.705	-0.0665	0.706	0.145	-0.961	-0.236	0.694	0.269	-0.668	0.658	0.276	0.299
7.77	-1.95	5.5	0.382	0.288	0.878	-0.0423	0.955	-0.295	-0.923	0.0756	0.377	0.832	0.0693	0.561
7.67	-2.62	5.42	-0.294	0.666	-0.686	-0.521	0.49	0.699	0.801	0.563	0.203	0.393	0.179	0.718
2.75	-1.99	5.89	0.0975	-0.824	-0.558	-0.744	0.312	-0.591	0.661	0.473	-0.583	0.475	0.305	0.375
3.23	-2.72	5.51	0.716	-0.261	0.647	-0.0159	-0.933	-0.358	0.698	0.246	-0.673	0.678	0.272	0.294
3.55	-4.53	5.76	0.398	-0.776	-0.489	0.573	-0.205	0.793	-0.716	-0.596	0.363	0.363	0.256	0.573
4.09	-4.23	5.5	-0.00463	-0.713	-0.701	-0.701	0.502	-0.506	0.713	0.489	-0.502	0.46	0.258	0.448
1.91	-4.55	5.75	0.346	-0.938	0.0183	-0.433	-0.177	-0.884	0.832	0.298	-0.467	0.631	0.151	0.48
2.38	-4.29	5.48	0.194	0.656	0.73	0.718	-0.602	0.351	0.669	0.456	-0.587	0.49	0.298	0.372
4.12	-6.21	5.84	-0.0412	0.712	0.701	-0.475	0.603	-0.641	-0.879	-0.359	0.313	0.577	0.109	0.618
4.54	-6.15	5.55	-0.591	0.595	-0.545	0.3	-0.466	-0.833	-0.749	-0.655	0.0967	0.31	0.226	0.813
-1.01	-8.27	5.47	-0.164	-0.689	0.706	-0.854	0.457	0.248	-0.494	-0.562	-0.664	0.394	0.456	0.303
2.32	8.13	5.3	0.624	0.054	-0.78	0.64	0.538	0.549	0.449	-0.841	0.301	0.143	0.496	0.629
-2.29	7.38	5.83	-0.358	-0.277	-0.892	-0.624	0.781	0.00742	0.695	0.559	-0.452	0.397	0.275	0.493
-1.83	7.62	5.57	0.0841	0.439	0.894	-0.876	0.46	-0.144	-0.475	-0.772	0.423	0.206	0.473	0.519
2.9	6.41	5.69	0.126	0.811	0.571	0.828	-0.403	0.39	0.547	0.423	-0.722	0.519	0.408	0.25
3.48	6.7	5.41	0.117	0.797	0.593	0.824	-0.411	0.39	0.554	0.443	-0.705	0.501	0.401	0.266
-2.15	5.6	5.66	0.649	-0.0657	0.758	-0.274	0.909	0.314	-0.709	-0.411	0.572	0.53	0.262	0.385
-1.61	5.86	5.38	0.161	-0.933	-0.321	-0.597	0.167	-0.785	0.786	0.318	-0.53	0.614	0.192	0.423
6.16	5.41	6.14	-0.616	0.699	-0.363	0.206	-0.302	-0.931	-0.76	-0.648	0.0422	0.317	0.216	0.862
5.83	6.01	5.67	-0.312	-0.0963	-0.945	-0.145	0.988	-0.0527	0.939	0.121	-0.322	0.791	0.055	0.61
5.95	5.11	5.53	-0.712	0.665	-0.227	-0.153	0.168	0.974	0.685	0.728	-0.0172	0.245	0.283	0.884
-4.18	4.36	5.67	0.663	0.0363	0.748	0.306	-0.925	-0.226	0.684	0.379	-0.624	0.559	0.285	0.338
-3.66	4.6	5.42	0.402	0.486	0.776	0.611	-0.774	0.168	0.682	0.407	-0.608	0.534	0.286	0.353
-0.956	4.24	5.77	-0.781	0.3	-0.548	0.106	-0.8	-0.59	-0.615	-0.519	0.593	0.433	0.346	0.366
-0.458	4.6	5.55	0.115	-0.786	-0.607	-0.752	0.33	-0.57	0.649	0.522	-0.554	0.43	0.316	0.402
3.82	2.84	5.82	0.46	-0.885	-0.0749	-0.861	-0.424	-0.283	0.218	0.194	-0.956	0.725	0.704	0.0393
4.39	2.98	5.37	0.69	-0.623	0.368	0.09	0.579	0.81	-0.718	-0.526	0.456	0.427	0.254	0.49
4.95	1.49	5.76	0.129	-0.782	0.61	0.613	-0.421	-0.669	0.78	0.46	0.425	0.486	0.198	0.518
4.58	1.19	5.76	0.14	-0.72	-0.679	-0.679	0.43	-0.595	0.721	0.544	-0.429	0.41	0.251	0.514
5.83	0.825	5.74	0.513	0.507	0.693	0.598	-0.79	0.136	0.616	0.344	-0.708	0.59	0.346	0.262
3.88	0.829	5.48	0.496	-0.506	0.706	0.034	-0.801	-0.598	0.867	0.321	-0.38	0.611	0.119	0.558
-4.34	0.0217	6.13	0.636	-0.12	0.763	-0.251	0.902	0.35	-0.73	-0.414	0.543	0.527	0.243	0.411
-3.34	-0.246	5.53	0.232	0.66	0.714	0.735	-0.6	0.316	0.637	0.451	-0.625	0.494	0.326	0.338
-3.89	-0.581	5.62	-0.771	0.234	-0.592	0.151	-0.836	-0.527	-0.619	-0.496	0.609	0.454	0.343	0.352
3.3	-1.69	5.68	0.177	0.571	0.802	-0.614	0.701	-0.364	-0.769	-0.428	0.474	0.515	0.207	0.473
5.35	-1.48	5.44	-0.0882	0.731	0.677	-0.595	0.507	-0.624	-0.799	-0.458	0.39	0.488	0.181	0.549
0.234	-2.46	5.46	0.296	0.614	0.732	0.662	-0.684	0.307	0.689	0.393	-0.609	0.546	0.28	0.352
1.11	-4.06	5.42	0.214	-0.773	-0.597	-0.767	0.245	-0.592	0.605	0.585	-0.541	0.374	0.356	0.413
-4.15	-5.01	5.34	0.928	0.0525	0.37	-0.1	0.989	0.111	-0.36	-0.14	0.923	0.774	0.576	0.0697
-3.64	-5.72	5.24	0.342	0.573	0.745	0.571	-0.756	0.319	0.746	0.316	-0.586	0.615	0.229	0.372
-3.04	-6.39	5.67	0.634	-0.0533	0.772	-0.285	0.911	0.297	-0.719	-0.408	0.563	0.533	0.253	0.394
-2.53	-6.08	5.43	0.346	0.408	0.845	-0.536	0.825	-0.178	-0.77	-0.391	0.504	0.548	0.207	0.446
-0.623	-5.99	6.09	0.345	0.588	0.732	0.639	-0.718	0.276	0.688	0.372	-0.624	0.565	0.281	0.339
-1.21	-6.37	5.44	0.371	-0.796	-0.479	-0.702	0.0973	-0.705	0.608	0.598	-0.523	0.362	0.353	0.43
-0.145	-5.75	5.85	0.507	0.367	0.78	0.507	-0.859	0.0754	0.698	0.357	-0.621	0.579	0.272	0.341
-0.187	-6.71	5.64	0.169	0.694	0.699	0.734	-0.562	0.381	0.658	0.449	-0.605	0.496	0.308	0.356
0.343	-6.4	5.43	0.333	-0.902	-0.274	-0.589	0.0278	-0.808	0.736	0.431	-0.522	0.512	0.237	0.43
1.06	-7.9	5.9	-0.529	0.204	-0.824	-0.407	0.791	0.458	0.745	0.577	-0.335	0.381	0.23	0.598
-0.547	7.71	5.88	-0.292	0.948	0.123	-0.722	-0.134	-0.679	-0.628	-0.287	0.723	0.641	0.335	0.249
-1.32	7.89	5.37	-0.597	-0.342	-0.726	0.606	-0.785	-0.129	-0.526	-0.516	0.676	0.435	0.427	0.292
0.0258	7.76	5.6	0.548	0.449	0.706	0.253	-0.893	0.373	0.798	-0.0258	-0.602	0.877	0.182	0.358
0.00325	6.78	5.49	0.327	-0.908	-0.263	-0.593	0.0191	-0.805	0.736	0.419	-0.532	0.523	0.238	0.421
0.462	7	5.29	0.456	-0.869	-0.191	-0.552	-0.108	-0.827	0.698	0.482	-0.529	0.466	0.272	0.424
0.0447	4.76	5.28	0.259	0.683	0.683	0.715	-0.611	0.34	0.65	0.4	-0.646	0.54	0.315	0.318
-6.89	3.38	6.15	-0.629	0.515	-0.583	-0.421	-0.855	-0.301	-0.654	0.0559	0.755	0.85	0.312	0.221
-7.32	4.04	5.33	-0.738	0.188	-0.648	0.101	-0.919	-0.382	-0.667	-0.347	0.659	0.588	0.299	0.307
2.7	3.15	5.53	0.316	0.491	0.812	-0.54	0.796	-0.272	-0.78	-0.353	0.517	0.582	0.198	0.435
3.19	3.46	5.29	-0.251	-0.432	-0.866	-0.733	0.669	-0.121	0.632	0.605	-0.485	0.356	0.331	0.464
0.864	3.21	5.62	0.233	0.643	0.73	0.699	-0.633	0.334	0.676	0.432	-0.597	0.511	0.291	0.363
1.39	3.44	5.33	0.383	-0.848	-0.366	-0.583	0.0857	-0.808	0.717	0.523	-0.461	0.429	0.255	0.485
-1.37	2.87	5.77	0.28	-0.959	0.0385	-0.486	-0.177	-0.856	0.828	0.221	-0.516	0.701	0.155	0.436
-3.05	3.04	5.83	0.073	-0.782	-0.619	-0.747	0.368	-0.553	0.661	0.503	-0.557	0.448	0.305	0.398
-2.43	2.25	5.37	-0.781	0.233	-0.579	0.143	-0.836	-0.529	-0.608	-0.496	0.62	0.453	0.353	0.342
-2.63	1.22	5.77	0.818	-0.312	0.483	-0.125	-0.917	-0.379	0.561	0.25	-0.789	0.675	0.395	0.19
-2.98	2.04	5.67	0.257	0.684	0.682	0.727	-0.602	0.33	0.637	0.411	-0.652	0.53	0.327	0.313
3.51	0.463	6.15	-0.704	0.663	-0.254	0.0494	0.403	0.914	0.708	0.631	-0.316	0.332	0.262	0.615
2.68	1.09	6	0.46	0.537	0.707	0.637	-0.754	0.158	0.618	0.378	-0.689	0.56	0.344	0.28
3.26	0.394	5.37	0.218	-0.934	-0.284	-0.554	0.121	-0.823	0.803	0.336	-0.491	0.597	0.177	0.458
-2.91	1.03	5.44	0.197	0.737	0.647	0.772	-0.523	0.36	0.604	0.428	-0.672	0.515	0.356	0.295
-5.05	0.707	5.58	0.697	-0.48	0.533	-0.0481	0.71	0.702	-0.716	-0.515	0.472	0.436	0.256	0.475
-4.52	0.986	5.45	0.0424	-0.789	-0.612	-0.698	0.415	-0.583	0.714	0.452	-0.534	0.493	0.257	0.42
-0.0503	0.611	5.62	0.241	0.675	0.698	0.73	-0.6	0.328	0.64	0.43	-0.637	0.513	0.324	0.327
0.511	0.874	5.35	0.249	0.628	0.737	0.694	-0.647	0.316	0.675	0.433	-0.597	0.51	0.292	0.363
-2.22	-0.715	5.67	-0.795	0.169	-0.582	0.137	-0.885	-0.445	-0.591	-0.433	0.681	0.51	0.368	0.287
-1.74	-0.419	5.38	-0.581	-0.27	-0.768	0.63	-0.746	-0.215	-0.515	-0.609	0.604	0.352	0.437	0.357
7.65	-0.0268	6.08	-0.191	0.748	0.635	-0.57	0.442	-0.693	-0.799	-0.495	0.342	0.455	0.181	0.592
8.15	-0.808	5.33	-0.0856	-0.92	-0.383	0.405	-0.383	0.83	-0.91	-0.0839	0.405	0.824	0.0806	0.535
3.07	-0.713	6.05	0.198	0.775	0.599	0.785	-0.492	0.376	0.587	0.396	-0.706	0.544	0.372	0.264
2.74	0.0493	5.55	0.208	0.549	0.809	-0.546	0.752	-0.37	-0.812	-0.365	0.456	0.572	0.169	0.489
1.42	-1.76	5.88	0.168	-0.832	-0.529	-0.619	0.329	-0.713	0.767	0.448	-0.459	0.497	0.209	0.487
0.613	-1.14	5.66	-0.048	-0.706	-0.707	-0.762	0.483	-0.431	0.646	0.518	-0.561	0.434	0.319	0.395
1.08	-0.921	5.36	0.329	0.586	0.741	0.623	-0.724	0.296	0.71	0.365	-0.603	0.572	0.261	0.357
-7.5	-0.794	5.87	-0.0213	-0.713	-0.701	-0.769	0.46	-0.444	0.639	0.53	-0.558	0.423	0.325	0.398
-7.48	-1.74	5.71	-0.64	0.734	-0.229	-0.374	-0.558	-0.741	-0.672	-0.388	0.631	0.551	0.296	0.332
-8.05	-1.1	5.2	-0.111	-0.474	-0.873	-0.676	0.68	-0.284	0.729	0.559	-0.396	0.397	0.244	0.543
2.44	-1.07	5.46	0.194	-0.565	-0.802	0.684	-0.508	0.524	-0.704	-0.65	0.288	0.315	0.267	0.641
1.93	-1.46	5.56	0.246	-0.686	-0.685	0.643	-0.414	0.645	-0.726	-0.599	0.339	0.361	0.247	0.595
-1.38	-1.32	5.84	-0.779	0.142	-0.611	0.197	-0.869	-0.454	-0.595	-0.474	0.649	0.473	0.364	0.316
-0.896	-0.955	5.56	0.264	0.654	0.708	0.72	-0.622	0.307	0.642	0.429	-0.636	0.514	0.323	0.328
-3.01	-2.27	5.64	0.69	-0.669	0.276	0.119	0.481	0.869	-0.714	-0.567	0.412	0.39	0.258	0.53
-2.59	-1.97	5.38	-0.45	0.847	0.282	0.67	0.111	0.734	0.591	0.519	-0.618	0.433	0.368	0.344
6.08	-1.99	5.83	-0.403	-0.454	-0.795	-0.454	0.853	-0.256	0.794	0.258	-0.55	0.668	0.185	0.405
2.89	-3.93	5.3	0.29	-0.802	-0.522	-0.56	0.301	-0.772	0.776	0.516	-0.362	0.436	0.201	0.575
-2.93	-4.32	5.92	-0.73	0.608	-0.312	-0.316	-0.706	-0.634	-0.606	-0.364	0.708	0.573	0.355	0.263
-2.39	-3.92	5.85	-0.802	0.286	-0.525	0.107	-0.795	-0.597	-0.588	-0.535	0.606	0.418	0.371	0.354
-2.87	-4.19	5.31	0.739	-0.499	0.453	-0.0634	0.618	0.784	-0.671	-0.608	0.425	0.353	0.296	0.518
-5.21	-4.49	5.88	-0.641	0.734	-0.226	-0.357	-0.545	-0.759	-0.68	-0.406	0.611	0.535	0.288	0.35
-4.78	-4.27	5.42	0.38	-0.879	-0.289	-0.652	-0.0323	-0.758	0.657	0.476	-0.585	0.471	0.309	0.374
2.25	-6.35	6.18	0.203	0.446	0.872	-0.595	0.763	-0.252	-0.778	-0.467	0.421	0.479	0.2	0.522
2.19	-6.32	5.21	-0.165	-0.612	-0.773	0.444	-0.746	0.496	-0.88	-0.261	0.396	0.665	0.108	0.544
0.946	-6.09	6.1	0.545	0.14	0.827	-0.375	0.922	0.0909	-0.75	-0.36	0.555	0.576	0.225	0.4
1.61	-6.72	5.35	-0.18	0.958	0.223	-0.689	0.0386	-0.723	-0.701	-0.284	0.654	0.644	0.269	0.312
3.74	-7.16	5.35	-0.129	0.244	0.961	0.79	0.611	-0.049	-0.599	0.753	-0.272	0.222	0.361	0.656
2.3	7	6.14	-0.678	0.721	-0.147	0.0809	0.271	0.959	0.731	0.638	-0.242	0.326	0.242	0.682
2.42	6.12	5.99	0.147	0.88	0.451	-0.845	0.349	-0.405	-0.513	-0.321	0.796	0.611	0.438	0.184
1.7	6.67	5.55	0.348	0.463	0.815	-0.533	0.813	-0.234	-0.771	-0.353	0.53	0.583	0.206	0.423
2.23	7	5.27	0.326	0.584	0.743	0.58	-0.744	0.331	0.747	0.323	-0.582	0.609	0.228	0.377
0.764	5.21	5.95	0.272	0.677	0.684	0.726	-0.611	0.316	0.632	0.41	-0.658	0.531	0.331	0.308
1.28	5.47	5.73	0.307	0.591	0.746	0.643	-0.707	0.295	0.702	0.389	-0.597	0.55	0.269	0.363
-4.89	5.8	5.27	0.329	0.437	0.837	-0.452	0.851	-0.268	-0.829	-0.29	0.477	0.639	0.153	0.47
6.56	5.64	5.35	0.186	0.449	-0.874	0.767	-0.622	-0.157	-0.614	-0.641	-0.46	0.323	0.347	0.486
-2.59	5.35	6	0.56	-0.822	0.102	-0.341	-0.341	-0.876	0.755	0.456	-0.471	0.49	0.22	0.476
-3.24	5.76	5.29	0.285	-0.916	-0.282	-0.591	0.0636	-0.804	0.755	0.396	-0.523	0.543	0.221	0.429
2.99	5.4	5.61	0.322	0.57	0.756	0.611	-0.735	0.294	0.723	0.368	-0.585	0.569	0.249	0.374
3.51	5.59	5.28	-0.13	-0.694	-0.708	-0.725	0.554	-0.41	0.677	0.46	-0.575	0.486	0.291	0.383
2.02	4.88	6.17	-0.226	0.887	0.402	0.805	-0.0625	0.591	0.549	0.457	-0.7	0.488	0.406	0.27
1.79	4.68	5.27	-0.519	0.796	0.313	0.666	0.147	0.731	0.535	0.588	-0.607	0.371	0.418	0.354
5.52	4.87	5.96	0.248	0.716	0.652	0.758	-0.562	0.329	0.603	0.413	-0.682	0.528	0.357	0.286
5.97	4.14	5.6	0.559	-0.766	-0.317	-0.642	-0.158	-0.75	0.524	0.623	-0.581	0.339	0.428	0.378
6.47	4.41	5.21	0.137	0.628	0.766	0.876	-0.439	0.202	0.463	0.643	-0.61	0.321	0.483	0.351
4.76	4.45	5.37	0.73	0.0312	0.683	0.21	-0.961	-0.181	0.651	0.276	-0.707	0.652	0.314	0.263
4.82	3.34	5.22	0.431	-0.815	-0.388	-0.685	-0.0152	-0.729	0.588	0.579	-0.565	0.379	0.371	0.392
-0.827	3.19	5.59	-0.617	0.748	-0.247	-0.36	-0.546	-0.756	-0.7	-0.378	0.606	0.56	0.27	0.355
7.97	3.33	5.3	0.621	0.0764	-0.78	-0.126	0.992	-0.00315	0.773	0.1	0.626	0.81	0.204	0.337
-5.19	3.76	6.08	0.657	-0.068	0.751	0.172	-0.956	-0.237	0.734	0.285	-0.617	0.644	0.239	0.345
-4.69	4.07	5.94	-0.088	-0.902	-0.423	-0.578	0.392	-0.716	0.811	0.181	-0.556	0.737	0.17	0.4
5.72	2.89	5.44	0.549	0.236	0.802	0.363	-0.931	0.0258	0.753	0.277	-0.597	0.651	0.222	0.363
5.71	2.07	5.26	0.605	0.471	-0.642	-0.669	0.738	-0.0883	0.433	0.483	0.761	0.465	0.511	0.215
3.69	1.72	5.59	0.342	0.587	0.734	0.643	-0.716	0.273	0.685	0.379	-0.622	0.559	0.283	0.34
4.15	1.97	5.35	0.291	0.622	0.727	0.671	-0.674	0.308	0.682	0.398	-0.613	0.542	0.286	0.348
-4	1.5	6.17	0.199	-0.787	-0.584	-0.752	0.259	-0.606	0.628	0.56	-0.54	0.396	0.335	0.414
-3.45	1.82	5.96	0.189	0.706	0.682	0.78	-0.53	0.332	0.596	0.469	-0.651	0.478	0.363	0.314
-4.09	1.36	5.25	-0.0175	-0.713	-0.701	-0.743	0.479	-0.468	0.669	0.513	-0.538	0.438	0.298	0.416
8.22	1.24	5.72	-0.0921	0.976	-0.198	-0.389	0.148	0.909	0.917	0.161	0.366	0.755	0.0749	0.571
7.84	2.1	5.47	0.117	-0.93	-0.347	0.524	-0.239	0.817	-0.843	-0.278	0.46	0.65	0.141	0.486
-5.57	0.464	5.8	0.461	-0.885	0.0704	-0.479	-0.315	-0.819	0.747	0.344	-0.569	0.591	0.228	0.388
-6.1	1.08	5.32	0.224	-0.724	-0.652	-0.702	0.345	-0.623	0.676	0.597	-0.431	0.362	0.292	0.512
6.95	0.563	5.68	0.0277	-0.973	-0.228	0.41	-0.197	0.891	-0.912	-0.118	0.394	0.794	0.0795	0.546
7.43	0.798	5.35	-0.333	-0.703	-0.628	-0.441	0.705	-0.555	0.833	0.0925	-0.545	0.817	0.15	0.409
-2.31	0.423	5.93	0.37	-0.878	-0.304	-0.656	-0.0153	-0.755	0.658	0.478	-0.582	0.47	0.308	0.376
-1.84	0.585	5.51	-0.738	0.0445	-0.673	0.308	-0.865	-0.396	-0.6	-0.5	0.625	0.45	0.36	0.337
5.08	-0.72	5.86	0.526	-0.216	0.823	0.252	0.963	0.0916	-0.812	0.159	0.561	0.757	0.169	0.395
4.61	0.152	5.36	0.306	0.584	0.752	0.682	-0.686	0.256	0.665	0.434	-0.608	0.509	0.302	0.353
-4.97	-0.215	5.49	0.391	0.456	0.8	-0.553	0.811	-0.192	-0.736	-0.367	0.569	0.569	0.238	0.388
-4.45	0.0501	5.27	0.178	-0.771	-0.612	-0.737	0.308	-0.602	0.652	0.558	-0.514	0.398	0.313	0.438
6.08	-0.105	6.14	0.597	-0.633	0.493	0.779	0.311	-0.544	0.191	0.709	0.679	0.262	0.728	0.289
6.5	-0.673	5.88	0.177	-0.984	-0.018	0.589	0.0912	0.803	-0.789	-0.153	0.596	0.763	0.19	0.364
5.87	-0.117	5.32	0.61	-0.758	-0.23	0.494	0.137	0.859	-0.62	-0.637	0.458	0.326	0.342	0.488
-6.99	-0.4	5.71	0.646	0.0548	0.761	0.334	-0.917	-0.218	0.686	0.395	-0.611	0.545	0.282	0.35
-6.53	-0.108	5.42	0.314	0.602	0.734	0.627	-0.712	0.316	0.713	0.361	-0.601	0.575	0.258	0.359
-8.49	-0.576	5.41	0.435	-0.135	0.89	0.586	0.793	-0.166	-0.683	0.594	0.424	0.365	0.285	0.518
-1.89	-1.54	6.14	0.253	0.706	0.662	0.762	-0.567	0.313	0.596	0.425	-0.681	0.517	0.364	0.287
-1.95	-1.59	5.28	0.411	-0.843	-0.347	-0.587	0.0457	-0.808	0.697	0.536	-0.476	0.418	0.273	0.471
-4.79	-2.17	6.08	-0.73	0.596	-0.334	-0.222	-0.669	-0.71	-0.647	-0.444	0.62	0.501	0.318	0.342
-5.32	-2.51	5.42	0.336	0.446	0.829	-0.562	0.802	-0.204	-0.756	-0.397	0.52	0.542	0.219	0.432
2.07	-2.31	5.22	0.355	-0.882	-0.309	-0.558	0.0658	-0.828	0.75	0.466	-0.468	0.48	0.225	0.478
-6.35	-2.14	6.04	0.711	-0.157	0.686	-0.227	0.871	0.435	-0.666	-0.465	0.584	0.481	0.301	0.375
-7.73	-3.16	5.89	-0.657	0.348	-0.669	-0.133	-0.927	-0.352	-0.742	-0.142	0.655	0.772	0.232	0.31
-7.34	-3.81	5.54	-0.428	0.517	-0.741	0.435	-0.601	-0.671	-0.792	-0.609	0.0324	0.352	0.187	0.871
-3.28	-3.55	5.45	-0.733	0.62	-0.281	-0.35	-0.697	-0.626	-0.584	-0.36	0.728	0.576	0.375	0.245
-2.8	-3.15	5.3	-0.178	0.821	0.543	0.767	-0.23	0.599	0.617	0.523	-0.588	0.429	0.345	0.37
-2.16	-2.79	5.99	0.704	0.0748	0.706	0.281	-0.943	-0.18	0.652	0.326	-0.684	0.607	0.313	0.284
-1.9	-3.63	5.64	0.254	-0.816	-0.52	-0.758	0.166	-0.631	0.601	0.555	-0.576	0.401	0.359	0.382
-1.41	-3.38	5.33	0.0363	0.753	0.657	0.806	-0.411	0.426	0.591	0.514	-0.621	0.437	0.368	0.341
1.72	-3.6	6.16	0.0588	-0.768	-0.638	-0.764	0.377	-0.524	0.643	0.518	-0.564	0.434	0.322	0.392
2.23	-3.35	5.91	0.369	-0.878	-0.304	-0.577	0.0403	-0.816	0.729	0.477	-0.491	0.471	0.244	0.458
1.63	-3.66	5.27	0.569	-0.785	-0.246	0.498	0.0904	0.862	-0.654	-0.613	0.442	0.348	0.311	0.502
-5.83	-2.87	5.63	0.0876	-0.795	-0.6	-0.769	0.328	-0.548	0.633	0.509	-0.583	0.442	0.33	0.375
-6.03	-4.24	5.33	-0.715	0.214	-0.666	-0.0175	-0.957	-0.288	-0.699	-0.195	0.688	0.725	0.271	0.281
5.04	-5.44	6.07	0.721	0.473	-0.506	-0.133	-0.623	-0.771	-0.68	0.623	-0.387	0.339	0.288	0.552
4.84	-4.84	5.71	0.721	-0.639	-0.27	0.228	-0.149	0.962	-0.655	-0.755	0.0386	0.221	0.311	0.865
5.09	-5.64	5.51	-0.282	-0.494	-0.823	-0.427	0.832	-0.354	0.859	0.252	-0.445	0.674	0.127	0.499
-0.975	-5.21	5.58	-0.773	0.321	-0.548	0.0899	-0.799	-0.595	-0.628	-0.509	0.589	0.442	0.335	0.37
-0.488	-4.93	5.29	-0.765	0.236	-0.6	0.157	-0.835	-0.528	-0.625	-0.498	0.601	0.452	0.337	0.359
1.95	-5.47	5.58	0.127	0.587	0.8	-0.552	0.711	-0.435	-0.824	-0.386	0.414	0.552	0.158	0.527
2.48	-5.25	5.3	-0.347	0.78	0.52	-0.492	0.321	-0.81	-0.798	-0.537	0.272	0.417	0.181	0.655
-1.48	-5.39	5.87	0.168	0.678	0.716	0.742	-0.565	0.361	0.649	0.47	-0.598	0.477	0.316	0.362
-2.1	-4.82	5.32	-0.0602	-0.614	-0.787	-0.776	0.525	-0.35	0.628	0.589	-0.508	0.37	0.335	0.443
-2.73	7.31	6.1	0.555	0.804	0.212	0.514	-0.532	0.673	0.654	-0.264	-0.709	0.662	0.311	0.262
-3.31	6.7	5.37	0.69	0.125	0.713	0.336	-0.927	-0.163	0.641	0.353	-0.681	0.583	0.323	0.287
-2.78	7.04	5.2	0.086	-0.747	-0.659	-0.729	0.404	-0.553	0.679	0.528	-0.51	0.425	0.289	0.441
-1	6.23	6.05	0.222	-0.878	-0.424	-0.68	0.172	-0.713	0.699	0.446	-0.559	0.498	0.271	0.397
-0.458	6.56	5.79	-0.233	0.817	0.527	0.783	-0.164	0.6	0.577	0.553	-0.601	0.403	0.381	0.359
-1.15	6.97	5.18	-0.718	-0.0674	-0.693	0.407	-0.848	-0.339	-0.565	-0.526	0.636	0.427	0.392	0.328
-4.17	6.38	6.02	0.709	-0.236	0.665	-0.238	-0.967	-0.0899	0.664	-0.0942	-0.741	0.815	0.302	0.233
-3.6	6.79	6	-0.704	0.172	-0.689	-0.0395	-0.978	-0.203	-0.709	-0.116	0.696	0.796	0.262	0.274
-4.97	6.57	5.46	0.553	-0.368	0.747	-0.666	-0.734	0.132	0.5	-0.571	-0.651	0.386	0.45	0.314
2.5	5.12	5.91	0.72	-0.0421	0.693	0.18	-0.953	-0.245	0.67	0.301	-0.678	0.629	0.297	0.289
1.73	5.54	5.37	0.41	-0.912	-0.0128	-0.444	-0.187	-0.876	0.797	0.365	-0.482	0.572	0.183	0.466
2.2	5.93	5.15	0.385	-0.858	-0.34	-0.519	0.104	-0.848	0.763	0.503	-0.405	0.447	0.213	0.535
0.0521	5.68	5.39	0.387	-0.922	0.0039	-0.488	-0.208	-0.848	0.782	0.326	-0.53	0.606	0.196	0.423
0.545	5.99	5.18	0.343	-0.911	-0.229	-0.603	-0.0266	-0.797	0.72	0.412	-0.558	0.529	0.252	0.397
-5.95	5.3	5.83	0.671	-0.0651	0.738	-0.269	0.907	0.325	-0.69	-0.417	0.591	0.525	0.279	0.368
-5.44	5.83	5.63	-0.145	0.959	0.245	-0.633	0.1	-0.768	-0.76	-0.267	0.592	0.66	0.216	0.367
-4.78	5.03	5.96	0.573	-0.529	0.626	0.0641	-0.733	-0.677	0.817	0.428	-0.386	0.515	0.165	0.552
-5.31	4.64	5.3	-0.781	0.212	-0.587	0.154	-0.846	-0.511	-0.605	-0.489	0.628	0.46	0.355	0.335
6.94	4.78	5.84	-0.281	0.0873	0.956	-0.408	0.89	-0.201	-0.869	-0.447	-0.214	0.498	0.118	0.707
7.46	4.16	5.54	-0.33	-0.45	0.83	0.49	-0.833	-0.256	0.807	0.322	0.496	0.61	0.174	0.454
-2.6	4.34	5.81	0.463	0.487	0.741	0.591	-0.793	0.152	0.661	0.368	-0.654	0.569	0.305	0.311
-2.09	4.6	5.52	0.318	0.605	0.73	0.644	-0.703	0.302	0.696	0.374	-0.613	0.564	0.274	0.348
-1.57	4.85	5.27	0.156	-0.846	-0.51	-0.648	0.302	-0.699	0.745	0.44	-0.501	0.504	0.229	0.449
2.58	4.11	5.78	0.000619	-0.731	-0.683	-0.733	0.464	-0.498	0.68	0.501	-0.535	0.449	0.288	0.418
3.04	4.39	5.48	0.358	-0.908	-0.219	-0.565	-0.0233	-0.825	0.743	0.419	-0.521	0.523	0.231	0.431
3.5	4.67	5.19	0.0695	-0.795	-0.603	-0.711	0.384	-0.589	0.7	0.469	-0.539	0.478	0.27	0.415
3.81	4.82	6.07	0.179	0.726	0.664	0.785	-0.512	0.348	0.593	0.459	-0.661	0.487	0.366	0.305
4.23	5.12	5.82	0.155	0.716	0.681	0.782	-0.51	0.358	0.603	0.477	-0.639	0.471	0.357	0.325
-6.72	4.27	5.95	0.128	-0.668	0.733	-0.906	-0.379	-0.188	0.403	-0.64	-0.654	0.324	0.537	0.312
-6.95	4.65	5.2	-0.714	0.111	-0.691	0.0307	-0.981	-0.19	-0.699	-0.157	0.697	0.759	0.271	0.272
-6.21	4.85	5.95	0.263	-0.705	-0.659	0.63	-0.391	0.67	-0.73	-0.591	0.342	0.368	0.243	0.593
-5.82	4.33	5.51	0.401	0.493	0.773	0.632	-0.759	0.156	0.663	0.426	-0.615	0.517	0.303	0.346
-3.09	4.05	6.06	0.327	0.556	0.765	0.575	-0.759	0.306	0.75	0.34	-0.567	0.594	0.225	0.389
-2.53	3.31	5.54	0.498	0.316	0.808	0.465	-0.883	0.0582	0.732	0.347	-0.587	0.588	0.241	0.372
-7.57	3.22	5.59	-0.549	0.128	-0.826	0.721	0.572	-0.39	0.423	-0.81	-0.407	0.171	0.52	0.534
0.338	3.99	6.03	0.203	0.688	0.697	0.766	-0.554	0.324	0.609	0.468	-0.64	0.479	0.352	0.324
-0.324	3.58	5.39	0.379	0.542	0.75	0.557	-0.781	0.283	0.739	0.31	-0.598	0.621	0.235	0.362
-1.42	3.98	6.12	0.369	0.446	0.815	-0.543	0.816	-0.2	-0.754	-0.369	0.543	0.568	0.221	0.411
-2.01	3.51	5.35	0.261	0.472	0.842	-0.512	0.807	-0.293	-0.818	-0.355	0.452	0.581	0.164	0.493
6.85	3.62	5.58	-0.42	0.567	0.709	-0.74	0.238	-0.629	-0.525	-0.789	0.32	0.19	0.427	0.612
-4.21	3.39	5.54	-0.58	0.779	-0.239	-0.4	-0.528	-0.749	-0.71	-0.339	0.618	0.595	0.261	0.344
-3.68	3.63	5.25	0.287	-0.883	-0.371	-0.642	0.11	-0.759	0.711	0.456	-0.535	0.489	0.26	0.418
-6.85	2.69	5.99	0.644	-0.229	0.73	-0.182	-0.973	-0.144	0.743	-0.0408	-0.668	0.863	0.231	0.299
-3.55	2.8	6.1	0.144	-0.823	-0.549	-0.698	0.309	-0.646	0.701	0.476	-0.53	0.471	0.269	0.423
-4.1	2.34	5.33	0.219	0.693	0.687	0.72	-0.59	0.365	0.659	0.415	-0.628	0.527	0.307	0.335
-5.13	2.77	5.94	0.736	-0.373	0.565	-0.0407	0.809	0.587	-0.676	-0.455	0.58	0.491	0.292	0.378
-4.63	3.02	5.76	-0.509	0.831	-0.224	-0.417	-0.466	-0.781	-0.753	-0.304	0.584	0.626	0.222	0.375
1.01	2.22	5.32	0.00619	-0.779	-0.627	-0.736	0.421	-0.531	0.677	0.464	-0.571	0.482	0.29	0.386
1.49	2.49	5.14	0.382	-0.882	-0.277	-0.538	0.031	-0.842	0.751	0.471	-0.463	0.477	0.224	0.483
-7.62	2.56	5.52	-0.708	0.367	-0.604	-0.694	-0.201	0.691	0.132	0.908	0.397	0.0826	0.781	0.543
-6.27	3.03	5.73	0.714	-0.0843	0.695	0.116	-0.965	-0.236	0.69	0.249	-0.679	0.676	0.279	0.289
-5.7	2.32	5.31	0.00488	-0.714	-0.7	-0.735	0.472	-0.487	0.679	0.517	-0.522	0.435	0.289	0.43
-0.598	1.32	6.06	0.757	-0.348	0.553	-0.0729	0.796	0.601	-0.649	-0.496	0.577	0.454	0.316	0.381
-1.26	1.9	5.61	-0.401	-0.485	-0.778	0.702	-0.708	0.0792	-0.589	-0.514	0.624	0.437	0.37	0.339
-0.809	2.18	5.35	0.0384	-0.789	-0.613	-0.747	0.385	-0.542	0.664	0.479	-0.575	0.469	0.303	0.383
-0.74	1.16	5.18	0.32	0.595	0.738	0.652	-0.703	0.284	0.687	0.39	-0.612	0.549	0.281	0.349
3.24	1.34	5.79	0.16	0.687	0.708	0.753	-0.549	0.363	0.639	0.475	-0.605	0.472	0.325	0.355
2.74	2.08	5.28	-0.0483	-0.755	-0.654	-0.741	0.466	-0.483	0.67	0.461	-0.582	0.485	0.297	0.376
-8.27	1.33	5.65	-0.65	-0.615	-0.447	-0.192	0.701	-0.687	0.736	-0.361	-0.574	0.575	0.238	0.384
-7.88	2.09	5.4	-0.73	0.596	-0.334	-0.207	-0.659	-0.723	-0.651	-0.459	0.604	0.487	0.314	0.356
1.63	1.48	5.65	0.739	-0.672	-0.0515	0.38	0.352	0.856	-0.556	-0.652	0.515	0.313	0.399	0.436
2.24	1.84	5.56	-0.53	0.805	0.266	0.691	0.228	0.686	0.491	0.548	-0.678	0.407	0.458	0.29
-7.12	1.44	5.98	0.581	0.145	0.801	-0.533	0.812	0.239	-0.615	-0.566	0.549	0.391	0.346	0.406
-6.76	1.81	5.75	0.736	-0.677	0.0124	0.353	0.399	0.846	-0.578	-0.618	0.533	0.344	0.38	0.421
6.95	1.64	6.07	-0.263	-0.775	-0.574	-0.456	0.624	-0.635	0.851	0.095	-0.517	0.814	0.134	0.435
7.4	1.8	5.75	0.097	-0.946	-0.309	0.485	-0.226	0.845	-0.869	-0.232	0.437	0.691	0.118	0.507
6.68	1.41	5.18	0.0617	-0.788	-0.612	-0.783	0.342	-0.519	0.619	0.512	-0.596	0.44	0.343	0.363
-6.22	2.08	5.56	0.755	-0.602	0.261	0.162	0.557	0.814	-0.635	-0.572	0.518	0.385	0.328	0.434
-5.6	1.44	5.2	0.0618	-0.787	-0.614	-0.732	0.382	-0.564	0.678	0.484	-0.553	0.464	0.29	0.402
-1.75	1.65	5.89	0.354	0.554	0.753	0.575	-0.764	0.292	0.738	0.33	-0.589	0.603	0.236	0.37
-2.36	1.3	5.21	0.257	0.687	0.68	0.742	-0.591	0.317	0.619	0.423	-0.662	0.519	0.343	0.304
1.18	1.27	5.98	-0.632	-0.245	-0.735	0.558	-0.802	-0.213	-0.537	-0.545	0.644	0.41	0.416	0.321
1.91	0.672	5.36	0.146	-0.892	-0.427	-0.672	0.227	-0.705	0.726	0.39	-0.567	0.549	0.247	0.39
5.36	0.597	6.05	0.369	0.712	0.597	0.71	-0.631	0.314	0.6	0.308	-0.738	0.623	0.36	0.236
5.11	0.513	5.13	0.412	0.543	0.732	0.563	-0.783	0.263	0.716	0.303	-0.629	0.627	0.256	0.334
-7.72	1.07	5.33	-0.598	-0.0982	-0.795	0.239	-0.969	-0.0598	-0.765	-0.225	0.603	0.697	0.212	0.357
-7.65	0.192	5.2	0.289	0.629	0.722	0.687	-0.661	0.301	0.667	0.409	-0.623	0.532	0.3	0.339
-8.27	0.0697	5.53	-0.158	0.774	0.612	0.848	-0.212	0.487	0.506	0.596	-0.623	0.363	0.444	0.339
-5.58	-0.557	5.58	0.68	0.0787	0.729	0.295	-0.939	-0.174	0.671	0.334	-0.662	0.6	0.296	0.304
-2.79	0.114	6.17	0.392	-0.859	-0.33	-0.651	-0.00472	-0.759	0.65	0.512	-0.561	0.439	0.315	0.395
-2.85	-0.0156	5.23	0.229	0.668	0.708	0.729	-0.6	0.33	0.645	0.44	-0.625	0.504	0.32	0.338
-1.08	0.0605	6.06	0.227	0.697	0.68	0.784	-0.545	0.297	0.578	0.466	-0.67	0.481	0.38	0.297
-1.18	-0.114	5.25	0.144	-0.747	-0.649	-0.725	0.367	-0.583	0.674	0.554	-0.489	0.401	0.294	0.46
6.98	-0.504	5.56	0.235	-0.954	-0.185	0.525	-0.0349	0.85	-0.818	-0.297	0.493	0.632	0.164	0.456
7.42	-0.257	5.25	-0.157	-0.84	-0.519	-0.605	0.497	-0.622	0.781	0.216	-0.586	0.705	0.197	0.373
0.296	-0.244	5.91	-0.594	-0.273	-0.757	0.576	-0.801	-0.163	-0.562	-0.533	0.633	0.421	0.394	0.331
0.232	-0.331	5.21	0.25	0.66	0.708	0.718	-0.617	0.321	0.649	0.429	-0.629	0.514	0.316	0.334
-3.26	-1.32	6.17	-0.452	0.849	0.272	0.657	0.111	0.746	0.603	0.516	-0.608	0.436	0.357	0.353
-2.72	-1.04	5.93	-0.496	0.823	0.275	0.645	0.137	0.752	0.581	0.551	-0.599	0.404	0.377	0.361
-2.81	-0.921	5.22	0.71	-0.392	0.584	-0.0856	0.776	0.625	-0.699	-0.494	0.517	0.455	0.271	0.434
-3.26	-1.31	5.31	0.263	-0.916	-0.303	-0.535	0.123	-0.836	0.803	0.382	-0.457	0.556	0.177	0.488
6.48	-1.78	5.44	-0.184	-0.831	-0.524	-0.508	0.537	-0.674	0.842	0.142	-0.521	0.772	0.142	0.431
5.81	-1.18	5.2	-0.364	-0.481	-0.798	-0.45	0.841	-0.302	0.816	0.249	-0.522	0.676	0.166	0.43
4.41	-0.996	6.17	-0.465	0.82	0.333	0.684	0.0942	0.723	0.562	0.564	-0.605	0.392	0.394	0.355
3.76	-1.39	5.48	0.313	0.432	0.846	-0.528	0.819	-0.223	-0.79	-0.377	0.484	0.561	0.189	0.464
4.24	-1.11	5.25	-0.335	-0.577	-0.745	-0.468	0.788	-0.4	0.818	0.214	-0.534	0.707	0.164	0.419
-6.91	-1.48	5.47	0.648	-0.0788	0.758	-0.337	0.862	0.378	-0.683	-0.5	0.532	0.45	0.285	0.421
-4.32	-0.847	5.94	0.508	0.461	0.728	0.559	-0.819	0.13	0.656	0.341	-0.674	0.593	0.31	0.294
-4.93	-1.13	5.32	0.292	-0.922	-0.255	-0.583	0.0398	-0.811	0.758	0.385	-0.526	0.553	0.218	0.426
-8.57	-1.5	5.23	-0.486	-0.512	-0.708	-0.321	0.858	-0.4	0.812	0.0331	-0.582	0.87	0.169	0.376
-5.93	-0.813	5.93	-0.728	0.585	-0.357	-0.19	-0.672	-0.715	-0.659	-0.453	0.601	0.492	0.307	0.359
-5.85	-1.78	5.78	0.306	0.578	0.757	0.598	-0.735	0.319	0.74	0.355	-0.571	0.58	0.234	0.386
-5.4	-1.56	5.44	-0.296	-0.625	-0.722	-0.535	0.735	-0.417	0.791	0.263	-0.552	0.663	0.188	0.403
-0.473	-1.84	6.03	0.735	-0.599	0.319	0.102	0.562	0.821	-0.671	-0.571	0.473	0.386	0.296	0.474
-1.1	-2.18	5.45	0.341	0.507	0.791	-0.52	0.803	-0.291	-0.783	-0.312	0.538	0.619	0.195	0.416
-0.612	-1.91	5.22	0.306	-0.913	-0.27	-0.582	0.0455	-0.812	0.754	0.405	-0.518	0.535	0.222	0.434
4.88	-1.82	5.73	0.393	-0.919	0.0215	-0.411	-0.197	-0.89	0.823	0.341	-0.455	0.593	0.16	0.491
5.04	-2.58	5.29	-0.0426	-0.777	-0.629	0.52	-0.554	0.649	-0.853	-0.299	0.428	0.63	0.132	0.515
-7.8	-2.12	6.14	-0.681	0.241	-0.692	-0.0301	-0.953	-0.302	-0.732	-0.185	0.656	0.734	0.241	0.31
-7.42	-2.64	5.74	0.494	-0.539	0.682	0.255	-0.66	-0.706	0.832	0.523	-0.189	0.43	0.152	0.73
3.88	-2.31	6.2	0.312	0.59	0.745	0.631	-0.715	0.303	0.711	0.375	-0.595	0.562	0.26	0.364
4.42	-1.99	5.99	-0.127	0.934	0.333	-0.566	0.207	-0.798	-0.815	-0.29	0.502	0.639	0.167	0.448
3.76	-2.46	5.23	0.361	0.597	0.716	0.624	-0.725	0.291	0.693	0.342	-0.634	0.592	0.276	0.329
-3.51	-2.58	5.9	-0.805	0.475	-0.354	-0.0743	-0.674	-0.735	-0.588	-0.566	0.578	0.391	0.371	0.38
-4.27	-1.94	5.74	-0.711	0.633	-0.306	-0.297	-0.665	-0.685	-0.637	-0.396	0.661	0.543	0.326	0.305
-3.55	-2.5	5.14	0.318	-0.924	-0.211	-0.607	-0.0272	-0.794	0.728	0.381	-0.57	0.557	0.245	0.387
-6.96	-2.6	5.17	0.523	-0.809	0.268	-0.359	-0.494	-0.792	0.773	0.319	-0.549	0.613	0.204	0.406
-3.73	-3.68	5.85	0.393	0.571	0.721	0.669	-0.715	0.202	0.631	0.403	-0.663	0.538	0.332	0.303
-4.05	-2.86	5.35	0.0629	-0.789	-0.611	-0.731	0.38	-0.566	0.679	0.483	-0.553	0.466	0.289	0.402
-0.294	-2.78	5.69	-0.776	0.22	-0.591	0.108	-0.877	-0.468	-0.621	-0.427	0.657	0.515	0.341	0.309
-0.0313	-3.63	5.33	0.66	-0.0756	0.747	-0.284	0.896	0.342	-0.695	-0.438	0.57	0.506	0.274	0.387
-4.61	-3.3	5.5	-0.684	0.713	-0.156	-0.362	-0.517	-0.775	-0.633	-0.473	0.612	0.474	0.33	0.349
5.06	-3.48	6.03	0.415	-0.889	-0.193	-0.596	-0.106	-0.796	0.687	0.446	-0.574	0.499	0.282	0.383
4.56	-2.9	5.51	0.0063	-0.683	-0.73	-0.618	0.571	-0.54	0.786	0.454	-0.419	0.491	0.192	0.523
6.42	-3.72	6.06	-0.276	0.886	0.372	-0.226	0.316	-0.921	-0.934	-0.339	0.113	0.595	0.0593	0.798
5.67	-3.22	5.64	0.461	-0.812	-0.357	-0.0474	0.379	-0.924	0.886	0.443	0.136	0.501	0.103	0.777
6.18	-2.99	5.22	-0.588	0.383	-0.713	-0.26	0.745	0.615	0.766	0.547	-0.338	0.408	0.211	0.595
-6.67	-3.45	6.04	0.0798	-0.746	-0.661	-0.759	0.385	-0.526	0.647	0.544	-0.535	0.411	0.318	0.418
7.23	-2.86	5.76	0.471	-0.737	0.485	-0.123	-0.599	-0.791	0.873	0.313	-0.373	0.618	0.114	0.565
7.05	-3.67	5.54	-0.479	0.841	-0.251	0.469	0.487	0.737	0.742	0.235	-0.627	0.688	0.232	0.335
7.34	-3.13	5.26	-0.604	0.443	-0.662	-0.292	0.65	0.701	0.741	0.617	-0.263	0.344	0.233	0.663
-7.8	-4.1	5.32	0.504	-0.613	0.608	0.0504	-0.682	-0.73	0.862	0.398	-0.313	0.542	0.124	0.619
-1.52	-4.45	6	0.0322	-0.746	-0.665	-0.758	0.415	-0.503	0.651	0.52	-0.553	0.432	0.314	0.403
-6.55	-4.54	5.59	-0.676	0.456	-0.58	-0.292	-0.887	-0.358	-0.677	-0.0727	0.732	0.835	0.29	0.241
-7.05	-4.65	5.07	0.649	-0.069	0.758	-0.317	0.881	0.352	-0.692	-0.469	0.549	0.478	0.277	0.406
5.86	-4.1	5.94	0.274	0.16	-0.948	-0.774	0.622	-0.119	0.571	0.766	0.295	0.21	0.386	0.635
5.4	-4.39	5.62	0.226	-0.714	-0.662	-0.609	0.427	-0.668	0.76	0.554	-0.339	0.401	0.216	0.595
4.6	-3.98	5.24	0.564	-0.786	-0.255	0.502	0.0802	0.861	-0.656	-0.613	0.44	0.348	0.31	0.504
-3.85	-4.79	5.73	0.445	0.415	0.793	0.56	-0.82	0.115	0.699	0.393	-0.598	0.546	0.271	0.362
-3.48	-4.64	5.27	-0.705	-0.0381	-0.708	0.412	-0.835	-0.366	-0.577	-0.55	0.604	0.405	0.381	0.356
5.63	-5.57	5.23	-0.0591	0.919	0.39	0.113	-0.382	0.917	0.992	0.0983	-0.0813	0.812	0.00736	0.827
1.47	-4.76	6.03	0.325	0.376	0.868	-0.445	0.87	-0.211	-0.835	-0.317	0.45	0.614	0.149	0.495
1.46	-5.77	5.88	0.204	-0.929	-0.307	-0.599	0.13	-0.79	0.774	0.346	-0.531	0.589	0.203	0.423
0.788	-5.08	5.35	0.257	-0.915	-0.311	-0.59	0.107	-0.801	0.766	0.389	-0.512	0.55	0.211	0.439
4.34	-5.07	6.05	-0.462	0.725	0.511	0.462	-0.295	0.836	0.757	0.623	-0.199	0.34	0.219	0.721
3.78	-5.39	5.42	-0.127	0.737	0.664	-0.468	0.546	-0.695	-0.875	-0.399	0.276	0.541	0.113	0.652
-5.81	-4.93	5.88	0.381	-0.884	-0.272	-0.557	0.015	-0.83	0.738	0.468	-0.487	0.479	0.236	0.462
-5.48	-5.69	5.51	0.153	-0.641	-0.752	-0.75	0.42	-0.51	0.643	0.642	-0.417	0.322	0.321	0.525
-6.29	-5.1	5.33	0.635	-0.074	0.769	-0.34	0.867	0.365	-0.693	-0.493	0.525	0.456	0.276	0.427
-5.02	-5.51	6.1	0.693	-0.714	0.105	0.333	0.445	0.832	-0.64	-0.541	0.546	0.413	0.324	0.409
-4.42	-5.14	5.93	0.288	0.596	0.749	0.617	-0.714	0.331	0.733	0.367	-0.573	0.57	0.241	0.384
-4.97	-5.42	5.29	0.206	-0.775	-0.597	-0.722	0.291	-0.627	0.66	0.561	-0.5	0.395	0.306	0.45
-6.45	-5.25	5.97	-0.715	0.0219	-0.699	0.308	-0.888	-0.343	-0.628	-0.46	0.628	0.486	0.335	0.335
-5.88	-5.88	5.92	0.264	-0.64	0.722	-0.959	-0.25	0.129	0.0981	-0.727	-0.68	0.246	0.812	0.288
-3.58	-5.75	6.14	-0.584	-0.188	-0.79	0.486	-0.86	-0.155	-0.65	-0.474	0.593	0.473	0.315	0.366
-3.56	-6.63	5.92	-0.764	0.335	-0.552	0.0255	-0.838	-0.545	-0.645	-0.43	0.631	0.513	0.319	0.332
-4.16	-5.98	5.45	0.274	-0.915	-0.296	-0.582	0.0876	-0.809	0.766	0.394	-0.508	0.545	0.211	0.443
-2.23	-6.98	5.89	0.504	0.369	0.781	0.501	-0.861	0.0839	0.703	0.349	-0.619	0.586	0.267	0.343
-1.74	-7.66	5.41	0.486	-0.872	0.0591	-0.303	-0.232	-0.924	0.819	0.432	-0.377	0.511	0.163	0.561
-3.28	-7.46	6.12	0.24	-0.3	-0.923	0.97	0.0454	0.238	-0.0293	-0.953	0.302	0.0424	0.874	0.628
2.94	-6.92	5.41	0.0197	-0.696	-0.718	-0.74	0.472	-0.478	0.672	0.541	-0.506	0.413	0.295	0.445
0.103	-7.48	6.05	-0.371	0.858	0.356	0.704	0.00981	0.71	0.606	0.514	-0.608	0.438	0.355	0.353
0.123	-7.57	5.25	-0.0232	-0.691	-0.723	-0.715	0.517	-0.471	0.699	0.505	-0.506	0.445	0.271	0.445
-4.19	-7	5.96	-0.672	-0.372	-0.64	0.636	-0.733	-0.241	-0.379	-0.569	0.729	0.388	0.558	0.244
-4.18	-6.95	5.29	0.113	-0.85	-0.514	-0.61	0.35	-0.712	0.785	0.394	-0.479	0.545	0.194	0.469
-3.41	-7.6	5.38	-0.221	-0.975	0.0377	-0.848	0.173	-0.5	0.481	-0.142	-0.865	0.772	0.467	0.122
2.24	-8.12	5.39	0.687	0.715	0.126	0.298	-0.119	-0.947	-0.662	0.688	-0.295	0.28	0.304	0.634
-2.31	-8.4	5.34	-0.862	0.506	-0.0345	-0.136	-0.296	-0.946	-0.488	-0.81	0.324	0.171	0.46	0.609
-6.88	2.71	5.08	0.614	-0.778	-0.135	0.382	0.143	0.913	-0.691	-0.612	0.385	0.349	0.278	0.554
2.97	-0.892	5.11	0.0188	-0.568	-0.823	-0.729	0.555	-0.4	0.684	0.607	-0.404	0.353	0.284	0.537
-2.01	-5.87	5.15	0.27	-0.898	-0.349	-0.54	0.159	-0.826	0.797	0.411	-0.442	0.53	0.183	0.502
7.87	0.0619	4.93	-0.0626	0.764	0.643	-0.531	0.52	-0.669	-0.845	-0.383	0.373	0.555	0.14	0.564
6.85	-2.14	5.02	-0.378	0.653	0.656	0.463	-0.481	0.745	0.802	0.585	-0.121	0.374	0.178	0.791
2.12	-3.36	4.97	-0.266	-0.314	-0.911	-0.674	0.737	-0.057	0.689	0.599	-0.408	0.361	0.28	0.533
7.14	1.69	4.87	-0.0445	-0.749	-0.661	-0.675	0.51	-0.533	0.736	0.423	-0.529	0.52	0.237	0.424
-6.92	3.51	5.06	0.525	0.0587	0.849	-0.381	0.908	0.173	-0.761	-0.414	0.499	0.527	0.215	0.451
-6.43	3.94	4.86	0.374	0.261	0.89	-0.507	0.861	-0.0398	-0.777	-0.436	0.454	0.507	0.201	0.491
-1.46	2.82	4.96	-0.137	0.729	0.671	-0.576	0.493	-0.652	-0.806	-0.476	0.352	0.472	0.175	0.583
-1.96	2.5	5.11	0.00568	-0.683	-0.73	-0.738	0.49	-0.464	0.675	0.541	-0.501	0.413	0.292	0.449
2.83	1.28	4.96	0.201	-0.892	-0.406	-0.631	0.199	-0.75	0.75	0.407	-0.522	0.534	0.225	0.43
3.32	1.58	4.7	0.297	0.503	0.812	-0.562	0.779	-0.278	-0.772	-0.373	0.514	0.564	0.205	0.437
3.7	0.557	5.06	0.499	-0.748	0.438	-0.165	-0.578	-0.799	0.851	0.327	-0.412	0.606	0.134	0.529
4.18	0.891	4.85	0.537	0.446	0.716	0.511	-0.847	0.144	0.671	0.289	-0.683	0.64	0.296	0.285
5.16	-0.479	4.74	0.0935	-0.954	-0.284	0.49	-0.204	0.847	-0.866	-0.218	0.449	0.703	0.12	0.496
6.94	5.83	4.71	0.0775	0.506	-0.859	0.658	-0.673	-0.337	-0.749	-0.539	-0.385	0.415	0.226	0.553
1.93	3.69	5.08	-0.0211	-0.658	-0.753	-0.814	0.448	-0.369	0.58	0.605	-0.545	0.356	0.378	0.409
2.34	3.99	4.75	0.157	-0.763	-0.627	-0.773	0.3	-0.559	0.614	0.572	-0.543	0.385	0.347	0.411
-7.28	1.46	5.06	0.314	-0.921	-0.229	-0.617	-0.0148	-0.787	0.721	0.388	-0.573	0.55	0.251	0.384
-6.76	1.73	4.8	-0.0452	-0.693	-0.72	-0.74	0.507	-0.442	0.671	0.512	-0.536	0.439	0.296	0.418
2.07	-0.28	4.98	0.0974	-0.669	-0.737	-0.667	0.505	-0.547	0.738	0.545	-0.397	0.409	0.235	0.543
1.61	-0.62	5.1	-0.183	0.623	0.76	0.555	-0.573	0.603	0.811	0.533	-0.241	0.421	0.17	0.683
5.11	-3.74	4.93	-0.699	0.651	-0.295	-0.16	0.26	0.952	0.697	0.713	-0.0772	0.258	0.273	0.831
5.51	-3.34	4.78	-0.181	0.493	0.851	0.56	-0.66	0.501	0.809	0.567	-0.157	0.39	0.172	0.759
6.59	-4.86	4.72	-0.449	0.403	-0.797	0.0203	0.897	0.442	0.894	0.182	-0.41	0.736	0.0958	0.531
-1.1	6	5.06	0.329	0.395	0.857	-0.51	0.839	-0.191	-0.795	-0.374	0.478	0.563	0.185	0.47
-0.602	5.32	4.74	0.678	-0.241	0.694	0.0117	-0.941	-0.339	0.735	0.238	-0.635	0.686	0.239	0.328
-3.17	3.9	4.99	0.183	0.568	0.802	-0.493	0.759	-0.425	-0.851	-0.317	0.419	0.614	0.134	0.523
-2.63	4.14	4.83	0.0112	0.783	0.621	-0.506	0.541	-0.672	-0.863	-0.307	0.402	0.624	0.124	0.538
0.7	3	4.66	-0.73	0.0304	-0.683	0.342	-0.849	-0.404	-0.592	-0.528	0.609	0.425	0.368	0.352
-1.9	1.53	4.91	0.495	0.447	0.745	0.57	-0.814	0.11	0.656	0.37	-0.658	0.567	0.31	0.308
7.14	-1.46	5.05	0.366	-0.799	-0.477	-0.536	0.238	-0.81	0.761	0.552	-0.341	0.403	0.215	0.593
7.44	-1.21	4.79	0.117	-0.86	-0.496	-0.992	-0.0772	-0.0998	0.0476	0.504	-0.862	0.446	0.857	0.124
8.46	-1.51	4.77	-0.468	0.0758	0.88	-0.493	-0.849	-0.189	0.733	-0.523	0.435	0.43	0.24	0.509
2.87	-4.96	5.06	0.45	0.477	0.755	0.569	-0.805	0.169	0.688	0.354	-0.634	0.581	0.281	0.33
1.84	8.7	4.6	0.239	-0.773	-0.588	-0.771	0.217	-0.598	0.59	0.597	-0.544	0.363	0.369	0.41
0.936	7.99	5.09	0.615	-0.222	0.757	-0.281	0.835	0.473	-0.737	-0.503	0.451	0.447	0.237	0.494
1.45	7.41	4.69	0.211	-0.766	-0.608	-0.732	0.288	-0.617	0.648	0.575	-0.5	0.382	0.317	0.45
5.2	4.74	5.08	0.239	0.691	0.682	0.707	-0.605	0.366	0.666	0.395	-0.633	0.545	0.301	0.33
-1.09	5.06	5.01	0.266	-0.887	-0.378	-0.669	0.112	-0.735	0.694	0.448	-0.563	0.497	0.275	0.393
-0.535	4.35	4.62	0.283	-0.895	-0.344	-0.56	0.137	-0.817	0.779	0.424	-0.463	0.518	0.199	0.484
-0.206	1.39	4.91	0.172	0.701	0.692	0.769	-0.535	0.351	0.616	0.471	-0.631	0.476	0.346	0.332
0.268	1.72	4.67	0.213	-0.782	-0.586	-0.721	0.279	-0.635	0.66	0.557	-0.504	0.399	0.306	0.446
-3.96	0.307	4.97	0.57	-0.793	-0.213	0.47	0.103	0.876	-0.673	-0.6	0.432	0.36	0.294	0.511
-3.52	0.575	4.68	0.25	-0.861	-0.444	-0.652	0.189	-0.735	0.716	0.473	-0.514	0.474	0.256	0.438
-0.759	-0.904	4.99	-0.684	0.711	-0.162	-0.341	-0.509	-0.79	-0.644	-0.486	0.591	0.463	0.32	0.368
4.57	-3.98	4.65	0.524	-0.496	0.693	0.312	-0.645	-0.698	0.792	0.582	-0.183	0.376	0.187	0.735
5.28	-4.67	4.68	-0.0257	-0.724	-0.689	-0.68	0.518	-0.519	0.733	0.455	-0.506	0.491	0.24	0.445
3.98	-6.44	4.82	0.288	-0.717	-0.634	0.595	-0.385	0.706	-0.75	-0.581	0.316	0.377	0.225	0.616
4.49	-6.24	4.65	-0.115	0.752	0.649	-0.562	0.49	-0.667	-0.819	-0.441	0.366	0.503	0.163	0.571
-4.71	-6.55	4.65	0.54	-0.239	0.807	-0.211	0.89	0.405	-0.815	-0.388	0.43	0.551	0.166	0.513
1.84	-7.58	4.89	-0.0812	0.75	0.656	-0.548	0.516	-0.658	-0.832	-0.413	0.369	0.528	0.151	0.568
2.38	-7.27	4.72	-0.104	0.778	0.62	-0.478	0.507	-0.717	-0.872	-0.371	0.319	0.566	0.115	0.613
-4.08	7.31	5.08	-0.787	-0.417	-0.455	0.0902	0.652	-0.753	0.61	-0.633	-0.476	0.33	0.351	0.472
-3.4	7.63	4.62	0.681	0.0124	0.732	0.234	-0.951	-0.201	0.694	0.309	-0.651	0.622	0.275	0.314
2.64	7.22	4.96	0.488	0.358	0.796	0.486	-0.869	0.0927	0.725	0.342	-0.598	0.593	0.247	0.362
3.14	7.41	4.61	-0.0675	0.885	0.462	0.793	-0.233	0.563	0.606	0.404	-0.686	0.536	0.355	0.283
6.3	6.3	5.03	0.794	-0.165	-0.585	-0.183	0.853	-0.489	0.58	0.496	0.647	0.454	0.378	0.318
3.91	5.9	4.97	0.224	-0.861	-0.456	-0.674	0.2	-0.711	0.703	0.467	-0.536	0.48	0.267	0.418
4.42	5.21	4.56	-0.781	0.223	-0.584	0.162	-0.83	-0.534	-0.604	-0.511	0.612	0.44	0.357	0.349
5.27	3.75	4.99	0.601	-0.77	-0.214	0.476	0.13	0.87	-0.642	-0.625	0.445	0.338	0.322	0.5
-4.25	3.25	4.58	0.271	0.577	0.771	-0.527	0.759	-0.383	-0.805	-0.303	0.51	0.627	0.175	0.441
2.03	2.74	4.9	0.127	-0.909	-0.398	-0.582	0.257	-0.771	0.803	0.329	-0.497	0.603	0.177	0.453
2.5	3.01	4.59	0.258	0.606	0.753	-0.534	0.739	-0.411	-0.805	-0.296	0.514	0.634	0.175	0.438
-5.12	1.68	4.91	0.65	0.0762	0.756	0.337	-0.921	-0.197	0.681	0.383	-0.624	0.556	0.287	0.338
-4.65	1.92	4.58	0.0535	-0.795	-0.604	-0.714	0.393	-0.579	0.698	0.463	-0.547	0.484	0.272	0.408
6.69	0.386	4.74	-0.53	-0.561	-0.636	0.509	-0.81	0.291	-0.678	-0.17	0.715	0.747	0.29	0.256
1.06	1.16	5.09	0.0371	-0.746	-0.665	-0.683	0.467	-0.562	0.729	0.475	-0.492	0.472	0.244	0.457
1.18	0.257	4.66	0.239	0.66	0.712	0.694	-0.629	0.349	0.679	0.411	-0.609	0.53	0.289	0.352
-3.01	-2.21	4.9	0.341	0.453	0.824	-0.584	0.789	-0.191	-0.736	-0.416	0.533	0.525	0.237	0.42
-2.5	-1.99	4.6	0.258	0.633	0.729	0.68	-0.656	0.329	0.686	0.411	-0.6	0.53	0.282	0.36
-8.3	-3.61	5.02	0.0517	-0.862	-0.504	0.598	-0.378	0.707	-0.8	-0.338	0.496	0.596	0.18	0.454
-7.95	-3.23	4.85	0.728	0.0841	0.681	0.255	-0.955	-0.155	0.637	0.286	-0.716	0.643	0.327	0.255
-7.47	-2.88	4.6	0.693	-0.165	0.702	0.0783	-0.951	-0.3	0.717	0.263	-0.646	0.664	0.255	0.319
5.98	-3.07	4.54	-0.0877	-0.589	-0.804	-0.64	0.651	-0.407	0.763	0.479	-0.434	0.469	0.213	0.51
1.77	-4.63	4.82	0.32	-0.893	-0.316	-0.53	0.108	-0.841	0.786	0.437	-0.439	0.507	0.193	0.505
2.26	-4.31	4.59	0.314	0.452	0.835	-0.599	0.777	-0.195	-0.737	-0.439	0.515	0.505	0.237	0.437
6.11	-5.26	4.61	-0.697	0.325	0.639	-0.453	0.491	-0.744	-0.556	-0.808	-0.195	0.173	0.4	0.725
-3.18	-5.56	4.86	-0.368	-0.56	-0.742	-0.472	0.8	-0.369	0.801	0.215	-0.559	0.707	0.179	0.397
-2.67	-5.19	4.63	0.317	0.462	0.828	-0.527	0.812	-0.251	-0.789	-0.357	0.501	0.579	0.19	0.449
0.855	-6.23	5.12	0.322	-0.82	-0.473	-0.729	0.105	-0.677	0.605	0.563	-0.564	0.394	0.356	0.392
1.33	-5.85	4.88	-0.234	-0.45	-0.862	-0.744	0.653	-0.139	0.625	0.609	-0.488	0.352	0.337	0.461
1.61	-6.59	4.56	-0.5	0.7	-0.51	0.127	-0.523	-0.843	-0.857	-0.486	0.173	0.462	0.129	0.744
-3.88	-7.82	5.01	0.174	0.0403	-0.984	-0.669	0.738	-0.0877	0.723	0.673	0.155	0.294	0.249	0.76
-2.28	-7	4.94	0.35	0.523	0.777	0.588	-0.768	0.252	0.729	0.369	-0.577	0.568	0.244	0.381
-1.73	-6.76	4.72	0.21	0.668	0.714	0.709	-0.607	0.359	0.673	0.431	-0.601	0.512	0.294	0.359
-1.77	-7.67	4.51	0.305	0.606	0.735	0.667	-0.687	0.288	0.679	0.403	-0.614	0.538	0.289	0.348
-1.04	-9	4.61	0.695	0.371	0.616	0.683	-0.0704	-0.727	-0.226	0.926	-0.302	0.0665	0.696	0.628
-2.95	7.74	5.17	-0.531	-0.124	-0.838	-0.847	0.0888	0.524	0.00924	0.988	-0.153	0.0106	0.892	0.763
-2.98	7.93	4.52	-0.643	0.603	0.471	-0.54	0.0783	-0.838	-0.542	-0.794	0.276	0.186	0.412	0.652
0.996	7.14	4.97	0.29	0.591	0.753	0.643	-0.703	0.304	0.709	0.396	-0.583	0.544	0.262	0.375
1.51	6.46	4.52	0.0843	-0.638	-0.765	-0.667	0.534	-0.519	0.74	0.554	-0.381	0.401	0.234	0.557
7.27	4.93	5.07	0.422	-0.885	0.195	0.337	-0.0466	-0.94	0.842	0.463	0.278	0.484	0.142	0.649
6.99	4.64	4.68	0.624	-0.747	-0.231	0.377	0.547	-0.747	0.684	0.379	0.623	0.559	0.284	0.339
-7.91	3.74	4.83	0.547	-0.396	0.738	-0.377	-0.903	-0.206	0.748	-0.166	-0.643	0.751	0.227	0.321
-7.43	3.26	4.47	0.605	-0.187	0.774	-0.123	0.938	0.323	-0.787	-0.291	0.544	0.639	0.192	0.41
3.67	2.69	4.82	0.0136	-0.667	-0.745	-0.716	0.513	-0.473	0.698	0.54	-0.471	0.414	0.272	0.476
4.12	2.95	4.57	0.288	-0.866	-0.409	-0.595	0.173	-0.785	0.75	0.47	-0.466	0.477	0.225	0.481
8.66	1.55	4.55	0.501	0.443	-0.743	0.0142	0.855	0.519	0.865	-0.271	0.422	0.657	0.121	0.52
-3	0.826	4.5	0.323	0.306	0.895	-0.445	0.884	-0.142	-0.835	-0.352	0.422	0.583	0.148	0.52
-7.19	0.435	4.88	-0.786	0.218	-0.578	0.142	-0.847	-0.512	-0.601	-0.485	0.635	0.464	0.359	0.328
-6.67	0.696	4.6	-0.766	0.328	-0.553	0.03	-0.841	-0.54	-0.642	-0.431	0.634	0.512	0.322	0.329
-3.88	-0.631	4.85	-0.0116	-0.757	-0.654	-0.698	0.474	-0.536	0.716	0.45	-0.534	0.495	0.256	0.42
-3.4	-0.44	4.52	0.517	0.0273	0.856	-0.421	0.879	0.226	-0.746	-0.477	0.466	0.471	0.229	0.481
0.727	-2.17	5.14	0.303	0.566	0.766	0.607	-0.735	0.303	0.735	0.373	-0.567	0.564	0.239	0.39
8.31	-2.28	4.71	-0.469	0.426	0.773	-0.302	-0.9	0.313	0.83	-0.0866	0.551	0.822	0.153	0.404
7.65	-2.09	4.49	0.132	-0.746	-0.653	0.0192	0.661	-0.75	0.991	0.0867	0.102	0.822	0.00807	0.809
4.17	-2.27	4.91	0.613	-0.775	0.156	-0.204	-0.346	-0.916	0.763	0.529	-0.37	0.424	0.213	0.567
3.94	-3.35	4.8	0.384	-0.878	-0.286	-0.561	0.0248	-0.828	0.734	0.478	-0.483	0.47	0.239	0.466
4.43	-3.11	4.57	0.0527	-0.772	-0.634	-0.713	0.415	-0.565	0.699	0.482	-0.528	0.467	0.271	0.424
-5.06	-3.4	5.04	0.744	-0.544	0.387	0.00221	0.581	0.814	-0.668	-0.605	0.434	0.356	0.299	0.51
-4.52	-3.04	4.82	-0.447	0.863	-0.235	0.52	0.465	0.716	0.727	0.198	-0.657	0.721	0.245	0.309
-1.98	-3.78	4.57	0.145	-0.664	-0.733	-0.701	0.454	-0.55	0.698	0.594	-0.399	0.365	0.271	0.541
-5.88	-5.03	4.85	0.781	-0.471	0.409	0.0228	0.677	0.736	-0.624	-0.566	0.539	0.391	0.339	0.414
-5.54	-5.81	4.53	-0.765	0.201	-0.611	0.168	-0.854	-0.492	-0.621	-0.48	0.62	0.468	0.341	0.342
0.202	-5.61	4.48	0.535	-0.499	0.681	0.107	-0.76	-0.641	0.838	0.416	-0.354	0.526	0.146	0.581
-6.2	-6.28	4.93	-0.713	0.646	-0.273	0.533	0.246	-0.81	-0.456	-0.723	-0.52	0.249	0.49	0.432
4.06	-7.32	4.81	0.453	-0.594	0.665	0.03	-0.735	-0.677	0.891	0.327	-0.316	0.606	0.0983	0.616
4.48	-7.21	4.47	-0.0723	0.0932	-0.993	0.166	-0.981	-0.104	-0.983	-0.173	0.0553	0.745	0.0149	0.85
-1.46	-8.64	5.05	0.581	-0.733	0.354	-0.311	-0.602	-0.736	0.752	0.318	-0.577	0.614	0.223	0.38
-1.01	-8.32	4.78	0.317	0.471	0.823	-0.519	0.813	-0.265	-0.794	-0.343	0.502	0.591	0.186	0.448
-2.26	7.39	4.95	0.0516	-0.766	-0.641	-0.744	0.399	-0.536	0.666	0.505	-0.549	0.446	0.301	0.406
-1.7	7.52	4.65	0.803	-0.499	0.326	0.0985	0.65	0.754	-0.588	-0.573	0.571	0.384	0.371	0.386
3.89	6.97	5.02	0.277	0.764	0.583	0.769	-0.54	0.343	0.577	0.353	-0.737	0.583	0.381	0.237
3.82	7.84	4.97	-0.412	-0.251	0.876	0.829	-0.503	0.245	0.379	0.827	0.415	0.156	0.559	0.526
4.43	7.36	4.48	-0.762	0.126	0.635	-0.0392	0.97	-0.24	-0.646	-0.208	-0.735	0.713	0.319	0.239
-4.73	7.18	4.43	0.0495	-0.28	-0.959	0.754	-0.619	0.22	-0.655	-0.733	0.181	0.24	0.31	0.737
2.69	6.17	4.77	0.202	-0.865	-0.46	-0.655	0.23	-0.72	0.728	0.447	-0.52	0.498	0.245	0.432
3.18	6.41	4.48	-0.221	0.734	0.642	-0.587	0.426	-0.689	-0.779	-0.53	0.336	0.423	0.199	0.597
1.09	5.25	4.75	0.145	-0.723	-0.675	-0.715	0.395	-0.577	0.683	0.567	-0.46	0.39	0.285	0.486
0.999	6.16	4.79	0.082	-0.792	-0.606	-0.73	0.366	-0.577	0.678	0.49	-0.548	0.459	0.29	0.407
1.57	5.56	4.43	0.274	-0.877	-0.395	-0.606	0.161	-0.779	0.747	0.453	-0.487	0.492	0.228	0.461
-6.24	5.81	5.01	0.736	-0.0786	0.673	0.535	-0.541	-0.648	0.415	0.837	-0.356	0.147	0.526	0.58
-5.9	5.25	4.82	0.656	-0.0846	0.75	0.138	-0.963	-0.23	0.742	0.254	-0.62	0.671	0.232	0.342
-5.44	5.57	4.52	0.512	0.354	0.783	0.485	-0.871	0.077	0.709	0.34	-0.617	0.594	0.262	0.344
6.4	5.33	5.06	0.727	0.237	-0.644	-0.436	0.884	-0.167	0.53	0.403	0.746	0.537	0.423	0.229
5.63	5.85	4.83	-0.147	-0.646	-0.749	0.422	-0.726	0.543	-0.895	-0.237	0.379	0.687	0.0948	0.559
6.15	6.03	4.37	-0.412	-0.452	0.791	0.265	0.771	0.579	-0.872	0.448	-0.198	0.496	0.115	0.722
6.09	5.14	4.39	0.385	-0.776	-0.5	0.527	-0.259	0.809	-0.758	-0.575	0.309	0.383	0.218	0.622
-4.26	4.18	4.7	-0.344	-0.548	-0.762	-0.517	0.788	-0.334	0.784	0.28	-0.555	0.648	0.195	0.401
-3.77	4.4	4.43	0.291	0.458	0.84	-0.498	0.822	-0.276	-0.817	-0.338	0.467	0.596	0.165	0.479
-1.53	3.8	5.06	-0.0688	0.772	0.632	-0.552	0.498	-0.669	-0.831	-0.395	0.392	0.544	0.152	0.547
-2.09	3.41	4.38	0.454	0.356	0.817	-0.473	0.873	-0.117	-0.755	-0.333	0.564	0.6	0.22	0.392
-0.166	0.45	4.73	0.222	0.687	0.692	0.744	-0.578	0.335	0.63	0.441	-0.639	0.503	0.333	0.325
0.35	0.7	4.43	0.162	0.721	0.674	0.792	-0.502	0.347	0.588	0.478	-0.652	0.47	0.371	0.313
8.62	0.612	5.15	0.425	-0.77	-0.476	0.415	0.633	-0.653	0.804	0.0794	0.589	0.829	0.176	0.37
8.84	0.65	4.42	-0.145	0.738	0.659	-0.555	0.491	-0.672	-0.819	-0.463	0.338	0.484	0.162	0.595
8.74	-0.504	4.37	-0.436	0.874	-0.213	0.449	0.417	0.79	0.78	0.249	-0.575	0.676	0.198	0.383
-2.27	-0.8	4.79	-0.751	0.247	-0.612	0.154	-0.836	-0.527	-0.642	-0.49	0.59	0.459	0.323	0.369
-1.74	-0.511	4.5	0.0787	-0.752	-0.655	-0.768	0.373	-0.521	0.636	0.544	-0.548	0.411	0.328	0.407
-6.08	0.0679	5.13	0.498	0.366	0.786	0.493	-0.865	0.09	0.713	0.343	-0.611	0.591	0.258	0.35
-5.53	-0.6	4.7	0.427	-0.859	-0.282	-0.576	-0.0189	-0.817	0.697	0.512	-0.503	0.44	0.273	0.447
-5.88	0.116	4.58	-0.672	-0.602	-0.431	-0.596	0.786	-0.167	0.439	0.145	-0.887	0.77	0.505	0.102
3.6	-1.51	4.5	0.18	0.604	0.777	-0.522	0.728	-0.445	-0.834	-0.325	0.446	0.607	0.149	0.499
4.69	-0.872	4.95	-0.0462	0.741	0.67	-0.51	0.56	-0.653	-0.859	-0.372	0.352	0.565	0.127	0.584
4.66	-1.78	4.8	0.285	-0.926	-0.248	-0.609	0.0243	-0.793	0.74	0.377	-0.557	0.561	0.234	0.399
5.13	-1.58	4.47	0.0744	-0.959	-0.275	0.467	-0.21	0.859	-0.881	-0.192	0.432	0.727	0.107	0.511
0.114	-2.52	4.56	-0.0439	-0.69	-0.722	-0.677	0.552	-0.486	0.734	0.468	-0.492	0.479	0.239	0.457
0.91	-3.05	4.78	0.249	-0.646	-0.722	0.658	-0.434	0.615	-0.71	-0.628	0.317	0.334	0.261	0.615
1.41	-2.77	4.5	0.166	-0.745	-0.646	-0.683	0.386	-0.62	0.711	0.544	-0.445	0.41	0.26	0.5
3.38	-3.64	5.03	0.217	-0.642	-0.735	0.752	-0.371	0.545	-0.623	-0.671	0.402	0.296	0.339	0.538
2.58	-3.08	4.69	0.301	-0.867	-0.397	-0.531	0.194	-0.825	0.792	0.459	-0.402	0.486	0.187	0.539
3.16	-2.85	4.47	-0.185	0.432	0.883	0.552	-0.697	0.457	0.813	0.572	-0.11	0.386	0.168	0.801
0.4	-3.41	4.97	0.182	-0.734	-0.655	-0.778	0.3	-0.552	0.601	0.61	-0.517	0.351	0.359	0.435
-0.357	-5.8	4.83	-0.0106	-0.713	-0.701	-0.729	0.485	-0.483	0.684	0.506	-0.525	0.445	0.284	0.427
-0.227	-6.75	4.68	0.323	-0.897	-0.301	-0.579	0.0641	-0.813	0.749	0.436	-0.499	0.507	0.226	0.451
0.261	-6.49	4.49	-0.546	0.252	-0.799	-0.386	0.77	0.508	0.743	0.586	-0.323	0.373	0.231	0.609
0.198	8.66	4.56	0.0422	-0.642	-0.765	-0.88	0.339	-0.333	0.473	0.688	-0.551	0.281	0.475	0.404
-0.76	8.14	5.17	0.341	-0.864	-0.37	-0.568	0.124	-0.814	0.749	0.487	-0.448	0.462	0.226	0.496
-0.704	7.18	4.95	-0.58	-0.272	-0.767	0.583	-0.797	-0.158	-0.569	-0.538	0.622	0.415	0.388	0.341
-1.35	7.88	4.43	-0.0387	-0.577	-0.816	-0.778	0.53	-0.338	0.627	0.621	-0.469	0.341	0.335	0.478
-0.217	7.51	4.73	0.269	-0.777	-0.569	-0.769	0.183	-0.613	0.58	0.602	-0.548	0.358	0.378	0.407
0.302	7.81	4.45	-0.799	0.0909	-0.594	0.25	-0.849	-0.466	-0.546	-0.521	0.656	0.431	0.408	0.31
1.9	7.74	4.41	0.308	-0.879	-0.363	-0.648	0.0855	-0.757	0.696	0.469	-0.544	0.478	0.273	0.411
-3.9	6.43	4.72	0.664	-0.158	0.731	-0.237	0.883	0.406	-0.709	-0.443	0.549	0.502	0.262	0.406
-3.38	6.72	4.52	0.0958	-0.767	-0.634	-0.771	0.346	-0.534	0.629	0.541	-0.559	0.413	0.334	0.397
-2.27	6.37	4.79	0.54	0.0829	0.838	-0.343	0.93	0.129	-0.769	-0.357	0.531	0.579	0.208	0.422
-1.78	6.57	4.44	0.276	-0.877	-0.393	-0.528	0.203	-0.825	0.803	0.435	-0.408	0.509	0.177	0.533
-2.22	5.39	4.68	0.681	-0.0742	0.729	-0.326	0.861	0.392	-0.656	-0.504	0.562	0.446	0.309	0.394
-1.73	5.64	4.36	0.354	0.442	0.824	-0.531	0.82	-0.212	-0.77	-0.362	0.525	0.574	0.207	0.428
-0.0532	5.55	4.44	0.48	0.387	0.787	0.519	-0.849	0.101	0.708	0.36	-0.608	0.576	0.263	0.352
-5.9	4.22	4.59	0.68	-0.0987	0.726	-0.269	0.888	0.373	-0.682	-0.449	0.578	0.496	0.286	0.38
-5.44	4.48	4.4	0.28	0.621	0.732	0.677	-0.668	0.309	0.681	0.409	-0.608	0.532	0.287	0.353
3.96	4.9	4.87	0.296	0.413	0.861	-0.585	0.791	-0.178	-0.755	-0.452	0.476	0.494	0.221	0.472
4.51	4.24	4.47	0.322	0.587	0.743	0.677	-0.691	0.252	0.662	0.422	-0.62	0.52	0.304	0.342
0.684	4.01	4.85	0.362	-0.855	-0.372	-0.604	0.0891	-0.792	0.71	0.511	-0.484	0.44	0.261	0.465
1.2	3.29	4.39	0.0975	-0.745	-0.66	-0.742	0.388	-0.547	0.664	0.543	-0.514	0.411	0.303	0.437
3.2	2.44	5.12	0.0169	-0.673	-0.74	-0.719	0.506	-0.476	0.695	0.54	-0.475	0.414	0.275	0.472
2.97	2.33	4.2	-0.0172	-0.681	-0.732	-0.719	0.518	-0.464	0.695	0.518	-0.498	0.434	0.274	0.452
-6.31	2.96	4.78	0.191	-0.871	-0.453	-0.677	0.218	-0.703	0.711	0.441	-0.548	0.503	0.26	0.407
-3.11	2.92	4.8	0.374	-0.879	-0.297	-0.532	0.0588	-0.845	0.76	0.473	-0.446	0.474	0.216	0.499
-2.59	3.14	4.59	0.325	0.336	0.884	-0.484	0.862	-0.15	-0.812	-0.379	0.443	0.558	0.169	0.501
-2.56	2.18	4.42	0.321	-0.915	-0.242	-0.61	-0.00393	-0.793	0.725	0.402	-0.559	0.538	0.248	0.397
1.56	1.44	4.88	0.00279	-0.636	-0.772	-0.697	0.552	-0.458	0.717	0.539	-0.442	0.415	0.255	0.502
0.799	2.01	4.42	-0.101	-0.584	-0.806	-0.786	0.543	-0.295	0.61	0.604	-0.513	0.357	0.351	0.438
-8.39	1.68	4.7	0.644	-0.0853	0.76	-0.339	0.859	0.384	-0.685	-0.505	0.524	0.445	0.283	0.428
-7.91	1.99	4.46	0.16	-0.811	-0.563	-0.764	0.259	-0.591	0.625	0.525	-0.578	0.428	0.337	0.38
7.56	1.83	4.43	0.386	-0.879	-0.279	-0.563	0.0147	-0.826	0.73	0.476	-0.489	0.471	0.243	0.46
7.85	1.09	4.96	0.308	0.592	0.745	0.642	-0.707	0.297	0.702	0.387	-0.598	0.552	0.268	0.362
8.35	0.347	4.57	-0.0582	0.486	0.872	0.613	-0.672	0.415	0.788	0.559	-0.259	0.397	0.191	0.667
-8.65	0.152	5.06	0.43	-0.469	0.771	0.243	0.883	0.402	-0.869	0.0143	0.494	0.887	0.118	0.455
-5.03	0.722	4.74	0.404	0.455	0.793	-0.476	0.845	-0.242	-0.781	-0.28	0.559	0.648	0.197	0.397
-4.57	0.9	4.43	0.289	0.47	0.834	-0.521	0.808	-0.276	-0.804	-0.355	0.478	0.581	0.177	0.47
-2.32	0.293	4.99	0.399	-0.897	-0.188	-0.583	-0.0902	-0.808	0.708	0.432	-0.559	0.511	0.263	0.397
-1.84	0.348	4.66	0.675	-0.589	0.445	0.0481	0.637	0.77	-0.736	-0.498	0.458	0.452	0.237	0.488
-1.41	0.745	4.48	0.0155	-0.711	-0.703	-0.743	0.462	-0.483	0.669	0.53	-0.521	0.423	0.298	0.431
3.44	-0.587	4.92	0.0322	-0.795	-0.606	-0.727	0.397	-0.56	0.686	0.459	-0.565	0.487	0.283	0.391
2.57	-0.114	4.61	0.05	-0.7	-0.712	-0.71	0.476	-0.518	0.702	0.532	-0.473	0.421	0.268	0.474
3.08	0.205	4.45	-0.00355	-0.703	-0.712	-0.707	0.505	-0.495	0.708	0.501	-0.498	0.449	0.263	0.452
3.91	-0.312	4.71	-0.0645	0.748	0.661	-0.556	0.523	-0.646	-0.829	-0.409	0.382	0.532	0.154	0.556
4.41	0.046	4.49	-0.0621	-0.682	-0.729	-0.655	0.579	-0.485	0.753	0.448	-0.483	0.497	0.223	0.466
6.69	-0.6	4.62	0.222	0.583	0.781	-0.515	0.75	-0.414	-0.828	-0.311	0.467	0.62	0.155	0.48
7.18	-0.26	4.38	-0.344	0.939	0.00758	-0.615	-0.219	-0.758	-0.71	-0.265	0.653	0.661	0.261	0.313
6.29	0.138	5.1	0.107	-0.798	-0.593	-0.738	0.336	-0.585	0.666	0.5	-0.553	0.45	0.3	0.402
5.6	-0.311	4.36	-0.00505	0.768	0.641	-0.503	0.552	-0.665	-0.864	-0.325	0.383	0.607	0.122	0.555
-3.82	-1.81	4.44	0.513	-0.715	0.474	-0.165	-0.625	-0.763	0.842	0.314	-0.439	0.618	0.142	0.505
-1.22	-2.25	4.57	-0.00787	-0.64	-0.769	-0.649	0.588	-0.483	0.761	0.495	-0.42	0.454	0.215	0.522
6.51	-2.64	5.17	0.402	-0.398	-0.825	-0.558	0.607	-0.565	0.725	0.688	0.022	0.281	0.247	0.88
5.91	-2.04	4.74	-0.0488	0.661	0.748	-0.453	0.653	-0.607	-0.89	-0.368	0.267	0.568	0.0987	0.659
6.45	-2.75	4.27	0.174	-0.651	-0.739	-0.795	0.35	-0.495	0.581	0.674	-0.457	0.294	0.377	0.489
-5.83	-2.91	4.69	0.566	0.145	0.811	-0.405	0.907	0.121	-0.718	-0.397	0.572	0.543	0.254	0.385
-5.64	-3.81	4.24	0.442	0.374	0.816	-0.46	0.875	-0.151	-0.77	-0.308	0.559	0.623	0.207	0.397
3.98	-4.42	4.57	0.319	-0.14	0.937	0.378	-0.888	-0.261	0.869	0.438	-0.23	0.506	0.118	0.693
-1.1	-4.22	4.8	0.535	-0.786	-0.311	0.527	0.0225	0.85	-0.661	-0.618	0.426	0.344	0.306	0.517
-0.613	-4.05	4.46	-0.0895	-0.617	-0.782	-0.774	0.537	-0.335	0.627	0.575	-0.525	0.382	0.336	0.427
1.83	-5.61	4.6	0.262	-0.762	-0.593	-0.622	0.336	-0.707	0.738	0.554	-0.386	0.402	0.236	0.553
2.31	-5.27	4.4	0.37	-0.839	-0.398	-0.497	0.183	-0.848	0.785	0.512	-0.349	0.439	0.194	0.586
-7.61	-5.2	4.6	-0.12	0.217	-0.969	0.14	-0.963	-0.232	-0.983	-0.163	0.085	0.753	0.0154	0.823
1.3	-4.9	5.1	0.545	0.197	0.815	-0.458	0.884	0.0929	-0.702	-0.424	0.572	0.519	0.268	0.385
0.675	-5.29	4.4	0.256	-0.9	-0.352	-0.586	0.145	-0.797	0.769	0.41	-0.491	0.531	0.208	0.458
-3.62	-6.71	5.02	-0.0189	-0.747	-0.665	-0.706	0.481	-0.52	0.708	0.459	-0.536	0.487	0.263	0.418
-4.23	-6.15	4.42	0.266	-0.927	-0.264	-0.597	0.0569	-0.8	0.757	0.37	-0.539	0.567	0.219	0.415
-6.32	-6.95	4.36	0.557	0.769	-0.313	-0.442	-0.0443	-0.896	-0.703	0.637	0.316	0.326	0.267	0.616
-1.23	-7.48	5.17	0.376	0.288	0.881	-0.426	0.898	-0.111	-0.823	-0.333	0.46	0.6	0.16	0.486
-0.683	-7.05	4.97	0.395	-0.848	-0.352	-0.46	0.149	-0.875	0.795	0.508	-0.331	0.443	0.184	0.602
1.31	-7.86	5.16	0.293	0.569	0.768	0.628	-0.721	0.295	0.722	0.396	-0.568	0.544	0.251	0.389
1.18	-8.7	4.8	0.466	-0.0306	0.884	-0.274	0.945	0.177	-0.841	-0.325	0.432	0.607	0.143	0.511
0.803	-8.24	4.49	-0.101	-0.689	-0.718	-0.67	0.581	-0.463	0.736	0.434	-0.52	0.51	0.238	0.432
-3.34	-7.71	4.44	-0.784	0.15	-0.602	0.172	-0.88	-0.443	-0.596	-0.451	0.664	0.494	0.363	0.302
2.34	-8.42	4.51	-0.943	0.309	0.126	0.193	0.198	0.961	0.272	0.93	-0.247	0.0629	0.655	0.678
-0.472	8.4	5.05	0.605	-0.18	-0.776	0.546	-0.615	0.569	-0.58	-0.768	-0.274	0.209	0.378	0.654
-1.35	8.53	4.64	-0.795	-0.59	-0.144	0.605	-0.79	-0.102	-0.0537	-0.168	0.984	0.749	0.852	0.0141
-0.845	8.17	4.24	0.362	-0.861	-0.359	-0.598	0.0815	-0.798	0.716	0.503	-0.485	0.447	0.256	0.464
-0.062	6.51	4.56	0.323	-0.841	-0.434	-0.553	0.205	-0.807	0.768	0.501	-0.399	0.449	0.209	0.541
0.356	6.84	4.3	-0.348	-0.462	-0.815	-0.465	0.84	-0.278	0.814	0.283	-0.508	0.645	0.168	0.443
-6.59	5.12	5	0.677	-0.424	0.601	-0.0315	0.8	0.599	-0.735	-0.425	0.529	0.518	0.239	0.424
2.79	5.23	4.66	-0.087	-0.604	-0.792	-0.756	0.558	-0.342	0.649	0.569	-0.505	0.388	0.316	0.446
3.25	5.51	4.32	0.299	-0.887	-0.352	-0.574	0.127	-0.809	0.762	0.444	-0.471	0.5	0.214	0.476
-2.77	6.08	5.07	0.0838	-0.891	-0.446	0.494	-0.352	0.795	-0.865	-0.287	0.411	0.642	0.121	0.53
-3.27	5.76	4.39	0.36	0.477	0.802	-0.587	0.784	-0.203	-0.725	-0.397	0.562	0.542	0.247	0.394
0.609	5	5.03	0.329	0.566	0.756	0.614	-0.737	0.285	0.718	0.37	-0.59	0.567	0.254	0.369
1.15	4.27	4.59	-0.0453	-0.724	-0.688	-0.699	0.515	-0.496	0.714	0.459	-0.529	0.487	0.258	0.423
1.6	4.54	4.32	-0.131	0.795	0.592	-0.559	0.434	-0.707	-0.819	-0.423	0.388	0.519	0.163	0.551
2.25	4.89	4.96	-0.755	0.268	-0.598	0.107	-0.85	-0.515	-0.647	-0.453	0.613	0.492	0.318	0.348
-0.0688	4.57	4.32	0.00441	-0.588	-0.809	-0.744	0.538	-0.395	0.668	0.604	-0.435	0.357	0.299	0.508
0.15	3.7	5.07	0.283	-0.932	-0.228	-0.623	0.00244	-0.782	0.729	0.363	-0.58	0.573	0.244	0.378
-5.85	3.26	4.49	0.32	-0.884	-0.34	-0.628	0.0708	-0.775	0.709	0.462	-0.532	0.484	0.262	0.421
7.21	3.81	5.09	-0.657	-0.0727	0.75	-0.315	0.931	-0.185	-0.685	-0.358	-0.634	0.578	0.283	0.329
6.58	3.38	4.74	-0.216	-0.618	-0.756	0.534	-0.723	0.438	-0.818	-0.309	0.486	0.622	0.164	0.463
7.05	3.57	4.37	-0.0235	-0.786	-0.618	-0.726	0.439	-0.53	0.687	0.436	-0.581	0.507	0.281	0.377
-1.02	4.05	4.82	-0.0186	-0.673	-0.74	-0.674	0.555	-0.488	0.738	0.49	-0.464	0.459	0.236	0.482
-0.912	3.08	4.68	0.39	0.516	0.763	0.533	-0.802	0.27	0.751	0.301	-0.588	0.629	0.224	0.371
-0.448	3.31	4.34	0.287	0.603	0.744	0.666	-0.684	0.298	0.689	0.41	-0.598	0.531	0.28	0.362
8.33	2.42	4.92	-0.51	-0.221	0.831	0.397	-0.918	-0.000677	0.763	0.33	0.556	0.603	0.213	0.4
7.84	3.06	4.48	-0.588	0.793	-0.158	-0.112	-0.273	-0.956	-0.801	-0.545	0.249	0.41	0.179	0.676
8.06	2.19	4.28	0.0967	-0.951	-0.295	0.478	-0.215	0.851	-0.873	-0.223	0.434	0.699	0.114	0.51
-3.55	1.55	4.92	0.339	0.553	0.761	0.601	-0.75	0.278	0.724	0.363	-0.586	0.573	0.248	0.372
-4.15	2.17	4.34	0.0333	-0.66	-0.75	-0.679	0.536	-0.502	0.733	0.526	-0.431	0.426	0.24	0.512
2	1.75	4.67	0.341	-0.863	-0.374	-0.638	0.0797	-0.766	0.69	0.499	-0.523	0.45	0.279	0.429
2.47	1.97	4.35	0.326	0.541	0.775	0.6	-0.752	0.273	0.731	0.376	-0.57	0.562	0.242	0.387
3.77	1.71	4.37	-0.0331	-0.722	-0.691	-0.681	0.522	-0.513	0.731	0.454	-0.509	0.491	0.242	0.442
5.44	1.6	5.04	-0.749	0.645	-0.152	0.312	0.545	0.778	0.585	0.536	-0.609	0.418	0.374	0.352
4.58	2.13	5	0.367	0.571	0.735	0.596	-0.751	0.286	0.715	0.333	-0.615	0.601	0.257	0.346
4.66	1.17	4.52	0.0774	-0.713	-0.697	-0.732	0.434	-0.526	0.677	0.55	-0.488	0.405	0.29	0.461
5.19	1.49	4.25	0.208	-0.643	-0.737	0.774	-0.353	0.527	-0.598	-0.68	0.424	0.288	0.361	0.518
-5.54	0.435	4.97	0.2	-0.966	-0.162	0.569	-0.0208	0.822	-0.798	-0.256	0.545	0.669	0.182	0.409
-6.2	0.985	4.37	0.0508	-0.782	-0.622	-0.751	0.381	-0.54	0.659	0.494	-0.568	0.455	0.307	0.389
5.58	0.732	4.8	0.691	-0.171	0.702	0.0376	-0.962	-0.271	0.722	0.214	-0.658	0.708	0.25	0.308
5.99	0.886	4.42	-0.734	-0.0134	-0.68	0.149	-0.979	-0.141	-0.663	-0.205	0.72	0.716	0.303	0.252
-7.58	-0.799	4.95	0.0544	-0.816	-0.576	-0.703	0.378	-0.602	0.709	0.437	-0.553	0.506	0.262	0.402
-8.26	-0.339	4.48	0.0983	-0.981	-0.165	0.485	-0.0975	0.869	-0.869	-0.165	0.466	0.751	0.118	0.481
-5	-0.354	4.52	0.151	-0.73	-0.667	-0.723	0.379	-0.578	0.674	0.569	-0.471	0.388	0.293	0.477
-4.49	-0.0686	4.33	0.289	-0.921	-0.262	-0.591	0.0437	-0.805	0.753	0.388	-0.532	0.551	0.222	0.421
-2.92	-0.11	4.3	0.528	0.142	0.837	-0.403	0.91	0.0992	-0.748	-0.39	0.538	0.549	0.227	0.416
-7.09	-0.538	4.68	0.345	-0.906	-0.246	-0.602	-0.0129	-0.798	0.72	0.423	-0.55	0.519	0.252	0.405
-6.58	-0.246	4.44	0.509	0.0873	0.856	-0.403	0.903	0.148	-0.761	-0.42	0.495	0.522	0.216	0.455
8.06	-0.956	4.45	0.538	-0.797	-0.273	0.411	-0.0345	0.911	-0.736	-0.603	0.309	0.358	0.238	0.622
-8.69	-0.817	4.9	-0.41	-0.312	-0.857	-0.295	0.935	-0.199	0.863	0.172	-0.475	0.745	0.123	0.473
-8.8	-1.67	4.61	0.0351	-0.307	-0.951	0.731	-0.641	0.234	-0.682	-0.703	0.202	0.267	0.287	0.719
-9.1	-0.951	4.31	0.762	-0.307	0.57	0.463	-0.359	-0.811	0.453	0.882	-0.131	0.107	0.492	0.782
6.29	-0.967	4.9	0.625	-7.93e-05	0.781	0.234	-0.954	-0.188	0.745	0.3	-0.596	0.63	0.23	0.363
6.42	-1.76	4.44	-0.179	-0.653	-0.736	0.315	-0.746	0.587	-0.932	-0.127	0.339	0.786	0.061	0.595
5.65	-1.26	4.22	0.167	-0.693	-0.701	-0.705	0.413	-0.576	0.689	0.591	-0.42	0.368	0.28	0.522
1.79	-1.59	4.67	0.322	0.604	0.729	0.625	-0.714	0.315	0.711	0.354	-0.607	0.582	0.26	0.353
2.32	-1.26	4.4	0.076	-0.769	-0.634	-0.711	0.404	-0.575	0.699	0.495	-0.516	0.455	0.271	0.435
-8.79	-2.57	4.41	0.305	-0.862	-0.405	-0.563	0.179	-0.807	0.768	0.474	-0.431	0.474	0.209	0.512
5.42	-2.41	4.88	-0.462	0.83	-0.313	0.084	-0.311	-0.947	-0.883	-0.464	0.0739	0.482	0.105	0.833
4.87	-2.78	4.3	-0.192	0.77	0.609	-0.571	0.417	-0.707	-0.798	-0.484	0.359	0.465	0.182	0.577
-5.9	-1.88	4.82	0.338	0.566	0.752	0.601	-0.745	0.29	0.724	0.354	-0.592	0.582	0.248	0.367
-5.4	-2.67	4.4	0.625	-0.0637	0.778	-0.337	0.877	0.343	-0.704	-0.476	0.527	0.471	0.266	0.426
-1	-3.19	4.9	0.722	-0.691	0.0381	0.285	0.347	0.893	-0.63	-0.634	0.448	0.329	0.333	0.497
-0.427	-2.86	4.75	0.079	-0.768	-0.635	-0.744	0.379	-0.55	0.663	0.516	-0.542	0.435	0.303	0.413
-2.78	-3.16	4.39	0.352	-0.883	-0.311	-0.569	0.062	-0.82	0.744	0.465	-0.48	0.481	0.231	0.468
-3.3	-3.62	4.49	0.621	-0.131	0.773	-0.271	0.889	0.368	-0.736	-0.438	0.517	0.506	0.238	0.435
6.33	-3.99	4.99	-0.741	0.625	-0.245	-0.0493	0.314	0.948	0.669	0.715	-0.202	0.257	0.297	0.719
5.72	-4.34	4.43	-0.186	0.698	0.691	-0.582	0.489	-0.65	-0.792	-0.523	0.315	0.429	0.187	0.616
3.45	-4.59	4.84	-0.0638	0.75	0.659	-0.476	0.557	-0.681	-0.877	-0.357	0.321	0.579	0.11	0.611
2.78	-4.07	4.34	0.273	-0.877	-0.395	-0.612	0.158	-0.775	0.742	0.453	-0.494	0.492	0.232	0.456
-5.61	-3.8	5.14	0.264	0.63	0.731	0.677	-0.661	0.325	0.688	0.409	-0.6	0.532	0.281	0.36
-6.17	-4.23	4.31	-0.683	0.709	-0.174	-0.35	-0.527	-0.775	-0.641	-0.468	0.608	0.478	0.323	0.353
-5.3	-4.48	4.88	0.582	-0.119	0.805	-0.24	0.92	0.31	-0.777	-0.374	0.506	0.564	0.201	0.444
-4.82	-4.42	4.38	0.133	-0.761	-0.635	-0.746	0.346	-0.569	0.653	0.549	-0.522	0.406	0.313	0.431
-8.04	-4.48	4.59	-0.607	0.0638	-0.792	0.117	-0.979	-0.168	-0.786	-0.194	0.586	0.725	0.192	0.372
-7.44	-3.9	4.47	0.497	0.365	0.787	0.536	-0.842	0.0516	0.682	0.397	-0.615	0.543	0.286	0.347
-3.99	-4.87	4.7	-0.0852	0.823	0.562	0.758	-0.313	0.573	0.647	0.475	-0.597	0.473	0.318	0.363
-3.14	-6.49	4.67	-0.792	0.132	-0.596	0.195	-0.871	-0.452	-0.578	-0.474	0.664	0.474	0.38	0.302
-2.6	-6.19	4.44	0.27	0.617	0.739	0.666	-0.674	0.32	0.696	0.406	-0.593	0.535	0.274	0.367
1.07	-7.1	4.55	0.219	-0.611	-0.761	0.721	-0.424	0.548	-0.657	-0.669	0.348	0.298	0.309	0.587
0.574	-7.3	4.94	0.127	-0.816	-0.564	-0.771	0.277	-0.574	0.624	0.508	-0.594	0.443	0.338	0.366
0.0659	-7.71	4.35	0.251	0.614	0.748	0.67	-0.669	0.324	0.699	0.42	-0.579	0.522	0.271	0.379
2.84	-8.1	4.31	-0.315	0.774	0.55	-0.528	0.338	-0.779	-0.788	-0.536	0.302	0.418	0.191	0.628
-4.35	-8.18	4.27	0.225	0.463	0.857	-0.815	0.571	-0.0949	-0.534	-0.677	0.506	0.29	0.42	0.444
-2.46	-8	4.79	-0.203	-0.755	-0.623	0.972	-0.232	-0.0344	-0.119	-0.613	0.781	0.348	0.793	0.197
-1.96	8.19	5.06	-0.998	-0.0649	-0.00024	0.0447	-0.684	-0.728	0.0471	-0.726	0.686	0.246	0.858	0.283
1.17	8.55	5.1	-0.678	0.0918	-0.729	0.655	-0.374	-0.656	-0.333	-0.923	0.194	0.0696	0.6	0.726
4.29	6.1	4.64	0.62	-0.084	0.78	-0.32	0.881	0.349	-0.716	-0.466	0.519	0.48	0.255	0.433
-0.601	6.29	4.8	0.346	0.439	0.829	-0.513	0.828	-0.225	-0.785	-0.348	0.512	0.587	0.193	0.439
-1.3	6.82	4.23	0.301	0.296	0.906	-0.428	0.891	-0.149	-0.852	-0.343	0.395	0.591	0.133	0.544
4.94	6.53	5	0.758	-0.575	-0.308	0.0863	-0.379	0.921	-0.647	-0.725	-0.238	0.248	0.318	0.686
4.77	6.48	4.43	-0.38	0.676	0.631	0.453	-0.459	0.764	0.807	0.576	-0.132	0.381	0.174	0.781
-5.66	6.39	4.74	0.648	-0.0574	-0.759	-0.722	0.272	-0.636	0.243	0.961	0.135	0.0355	0.681	0.779
-4.42	6.19	5.04	0.633	-0.0828	0.769	-0.359	0.85	0.387	-0.686	-0.521	0.508	0.431	0.283	0.442
-4.93	5.79	4.28	0.43	-0.886	-0.172	-0.515	-0.0849	-0.853	0.741	0.455	-0.493	0.49	0.233	0.456
-4.31	5.25	4.87	-0.318	-0.53	-0.786	-0.688	0.699	-0.193	0.652	0.48	-0.587	0.468	0.313	0.371
-3.83	5.44	4.58	0.302	0.518	0.8	-0.584	0.764	-0.274	-0.753	-0.384	0.534	0.554	0.222	0.42
5.15	5.63	5.15	-0.034	0.904	0.427	0.636	-0.31	0.707	0.771	0.296	-0.564	0.634	0.206	0.392
4.9	5.49	4.26	0.317	0.577	0.753	0.694	-0.682	0.231	0.647	0.449	-0.616	0.496	0.318	0.345
7.81	4.24	4.51	0.23	0.0221	0.973	0.519	-0.849	-0.103	0.824	0.528	-0.206	0.425	0.159	0.714
7.58	5.03	4.27	-0.426	0.592	0.684	-0.0933	0.723	-0.684	-0.9	-0.356	-0.253	0.58	0.0902	0.672
-4.82	4.93	5.06	-0.295	0.835	0.464	0.766	-0.0835	0.637	0.571	0.544	-0.615	0.411	0.386	0.347
-4.91	4.8	4.2	0.214	0.681	0.7	0.691	-0.613	0.385	0.691	0.401	-0.602	0.539	0.278	0.358
-6.97	4.52	4.4	-0.235	-0.611	-0.756	0.513	-0.738	0.437	-0.825	-0.285	0.487	0.643	0.157	0.462
-7.25	5.12	4.37	0.401	-0.916	0.00159	0.116	0.0492	-0.992	0.909	0.398	0.126	0.542	0.082	0.786
-2.13	4.36	4.54	0.377	0.414	0.829	-0.482	0.852	-0.206	-0.791	-0.321	0.52	0.611	0.188	0.432
-1.7	4.7	4.24	0.325	0.387	0.863	-0.475	0.856	-0.205	-0.818	-0.344	0.461	0.591	0.164	0.485
-3.2	4.87	5.13	0.22	-0.898	-0.382	-0.677	0.141	-0.722	0.702	0.417	-0.577	0.525	0.268	0.381
-2.69	5.08	4.93	0.198	-0.895	-0.4	-0.604	0.21	-0.769	0.772	0.394	-0.499	0.545	0.205	0.451
-3.27	4.69	4.23	0.213	-0.931	-0.295	-0.571	0.127	-0.811	0.793	0.342	-0.505	0.593	0.187	0.445
2.83	4.26	4.46	0.361	-0.81	-0.463	-0.725	0.069	-0.685	0.587	0.583	-0.562	0.376	0.372	0.394
3.28	4.52	4.2	0.0723	-0.768	-0.636	-0.711	0.408	-0.573	0.699	0.494	-0.517	0.455	0.271	0.435
5.6	4.88	4.75	0.614	-0.0945	0.783	0.151	-0.96	-0.234	0.774	0.262	-0.576	0.664	0.203	0.382
6.22	4.19	4.35	0.0623	-0.754	-0.654	-0.737	0.407	-0.54	0.673	0.515	-0.53	0.436	0.294	0.423
-7.54	4.28	4.56	0.268	-0.9	-0.344	-0.632	0.106	-0.768	0.728	0.423	-0.54	0.519	0.245	0.414
-5.28	3.63	5.12	-0.685	0.624	-0.376	-0.249	-0.686	-0.683	-0.685	-0.374	0.626	0.563	0.284	0.337
-4.77	3.94	4.93	-0.055	-0.895	-0.442	-0.619	0.378	-0.688	0.783	0.236	-0.575	0.688	0.195	0.382
2.91	3.3	4.29	0.269	-0.931	-0.245	-0.615	0.0293	-0.788	0.741	0.363	-0.565	0.574	0.233	0.392
3.57	3.69	4.97	0.277	-0.858	-0.432	-0.617	0.187	-0.765	0.737	0.478	-0.477	0.47	0.237	0.47
4.04	3.91	4.73	0.509	-0.84	-0.187	-0.479	-0.095	-0.873	0.716	0.534	-0.451	0.42	0.256	0.495
6.15	3.14	5.08	0.358	0.496	0.791	0.516	-0.811	0.276	0.779	0.309	-0.546	0.622	0.199	0.408
5.75	3.91	4.63	0.347	-0.869	-0.353	-0.517	0.137	-0.845	0.783	0.475	-0.402	0.472	0.195	0.539
-8.43	3.04	4.16	-0.437	0.427	-0.792	-0.546	-0.825	-0.143	-0.715	0.37	0.593	0.567	0.257	0.366
-5.19	2.65	5.07	0.261	-0.765	-0.588	-0.756	0.217	-0.618	0.6	0.606	-0.522	0.355	0.36	0.43
-4.73	2.93	4.74	-0.00426	-0.72	-0.694	-0.709	0.492	-0.506	0.705	0.49	-0.512	0.459	0.265	0.439
5.02	2.4	4.75	0.418	0.381	0.824	-0.474	0.866	-0.16	-0.775	-0.324	0.543	0.608	0.203	0.411
5.4	2.65	4.34	0.561	0.321	0.763	0.425	-0.903	0.067	0.71	0.286	-0.643	0.642	0.261	0.321
-3.63	2.67	5.09	0.267	0.618	0.739	0.691	-0.658	0.301	0.672	0.43	-0.603	0.513	0.295	0.357
6.98	2.6	5.17	0.578	0.199	0.791	0.332	-0.943	-0.00495	0.746	0.266	-0.611	0.661	0.229	0.35
7.4	2.83	4.8	0.733	-0.144	0.665	0.0541	-0.962	-0.268	0.678	0.232	-0.697	0.691	0.289	0.273
6.78	2.46	4.28	0.539	-0.818	-0.201	0.393	0.0336	0.919	-0.745	-0.574	0.34	0.384	0.229	0.594
-0.268	2.44	5.15	0.326	0.444	0.834	-0.529	0.817	-0.228	-0.783	-0.367	0.502	0.569	0.195	0.448
0.214	2.66	4.89	0.263	-0.769	-0.583	-0.719	0.247	-0.65	0.644	0.59	-0.488	0.369	0.321	0.461
-8.16	2.82	4.72	0.982	0.178	0.0656	0.00981	0.297	-0.955	-0.19	0.938	0.29	0.0558	0.729	0.639
-7.41	2.41	4.32	0.327	0.483	0.812	-0.517	0.811	-0.274	-0.791	-0.33	0.515	0.603	0.188	0.437
-6.29	1.94	4.53	0.655	-0.0537	0.754	-0.318	0.885	0.34	-0.685	-0.462	0.563	0.484	0.283	0.394
-3.04	1.87	4.67	0.581	0.1	0.808	-0.388	0.907	0.166	-0.716	-0.41	0.566	0.531	0.256	0.391
5.85	1.8	4.69	-0.651	0.64	-0.408	0.379	0.74	0.556	0.658	0.207	-0.724	0.713	0.308	0.249
6.32	2.21	4.42	0.476	-0.0432	0.878	-0.438	0.854	0.279	-0.763	-0.518	0.388	0.434	0.214	0.551
-1.37	1.71	4.62	0.255	0.559	0.789	-0.654	0.7	-0.285	-0.712	-0.443	0.545	0.501	0.26	0.41
-0.927	1.97	4.38	0.68	-0.0479	0.732	-0.331	0.87	0.365	-0.655	-0.49	0.576	0.459	0.311	0.382
2.4	0.872	5.08	0.0335	-0.77	-0.637	-0.741	0.409	-0.533	0.671	0.49	-0.557	0.459	0.296	0.399
1.7	0.489	4.45	-0.0677	0.787	0.614	-0.568	0.475	-0.672	-0.82	-0.394	0.415	0.545	0.162	0.527
-8.34	0.77	4.6	0.685	-0.19	0.703	-0.216	0.869	0.446	-0.696	-0.458	0.554	0.488	0.274	0.402
-0.7	0.123	4.9	-0.0936	-0.625	-0.775	-0.795	0.515	-0.319	0.599	0.587	-0.545	0.372	0.361	0.409
-0.339	-0.665	4.65	0.746	-0.56	0.36	0.137	0.658	0.74	-0.652	-0.503	0.568	0.448	0.313	0.389
0.0312	-0.427	4.24	0.24	0.669	0.703	0.724	-0.606	0.33	0.647	0.43	-0.63	0.513	0.318	0.333
0.726	-0.133	4.82	0.0829	-0.788	-0.61	-0.762	0.344	-0.548	0.642	0.511	-0.572	0.44	0.322	0.385
1.44	-0.69	4.17	0.47	-0.777	-0.419	0.663	-0.00378	0.749	-0.584	-0.63	0.513	0.333	0.375	0.438
-1.46	-1.36	4.94	0.412	-0.89	-0.195	-0.553	-0.0747	-0.83	0.724	0.45	-0.523	0.495	0.249	0.429
-6.51	-1.24	5.14	0.707	-0.625	0.331	0.1	0.552	0.828	-0.7	-0.552	0.453	0.403	0.27	0.493
-7	-1.57	4.53	0.168	0.695	0.7	0.748	-0.552	0.369	0.642	0.461	-0.612	0.485	0.322	0.349
-6.55	-1.27	4.26	0.232	0.643	0.73	0.708	-0.626	0.327	0.667	0.441	-0.6	0.503	0.299	0.36
-4.39	-1.03	4.99	0.63	-0.0496	0.775	-0.286	0.913	0.291	-0.722	-0.405	0.561	0.535	0.25	0.395
-4.95	-1.38	4.26	0.212	-0.898	-0.386	-0.586	0.2	-0.786	0.782	0.392	-0.484	0.547	0.196	0.465
-8.27	-1.35	4.27	0.625	-0.0809	0.777	-0.328	0.876	0.355	-0.709	-0.476	0.521	0.472	0.262	0.431
-0.0407	-1.63	4.98	0.452	0.446	0.773	0.595	-0.796	0.112	0.665	0.409	-0.625	0.532	0.302	0.338
0.469	-1.31	4.69	0.121	-0.758	-0.641	-0.776	0.33	-0.537	0.619	0.563	-0.548	0.394	0.343	0.406
-3.32	-1.49	4.29	0.189	-0.869	-0.457	-0.677	0.222	-0.702	0.712	0.441	-0.546	0.503	0.259	0.408
-5.96	-0.871	5.01	0.0816	-0.793	-0.603	-0.757	0.344	-0.555	0.648	0.502	-0.573	0.448	0.317	0.385
-5.4	-1.64	4.55	0.533	0.219	0.817	-0.394	0.919	0.011	-0.748	-0.328	0.577	0.605	0.227	0.381
1.28	-1.76	4.98	-0.266	-0.812	-0.519	-0.528	0.573	-0.626	0.806	0.107	-0.582	0.803	0.174	0.376
0.947	-0.929	4.49	0.0392	-0.726	-0.686	-0.773	0.413	-0.482	0.634	0.549	-0.545	0.406	0.33	0.41
1.2	-1.91	4.11	0.285	-0.866	-0.411	-0.607	0.169	-0.777	0.742	0.471	-0.477	0.476	0.232	0.47
-1.75	-2.6	4.78	-0.104	-0.719	-0.687	-0.665	0.564	-0.489	0.74	0.406	-0.537	0.535	0.234	0.417
-1.99	-1.79	4.28	0.664	-0.0958	0.741	-0.263	0.898	0.352	-0.7	-0.429	0.572	0.514	0.27	0.386
-8.14	-2.24	5.09	-0.561	-0.36	-0.746	-0.0191	0.906	-0.423	0.828	-0.223	-0.515	0.699	0.155	0.437
-7.53	-1.85	4.77	-0.677	0.648	-0.348	-0.254	-0.65	-0.717	-0.691	-0.397	0.605	0.543	0.279	0.356
-4.82	-2.41	5.04	-0.535	0.714	-0.451	-0.403	-0.685	-0.607	-0.742	-0.143	0.655	0.772	0.232	0.311
-4.87	-2.32	4.19	0.64	-0.0723	0.765	-0.288	0.9	0.326	-0.712	-0.429	0.556	0.514	0.259	0.4
1.95	-2.46	4.29	0.296	0.451	0.842	-0.587	0.781	-0.213	-0.754	-0.431	0.496	0.512	0.221	0.454
2.64	-2.08	4.92	0.0478	-0.739	-0.672	-0.736	0.429	-0.524	0.676	0.52	-0.523	0.432	0.292	0.429
3.11	-1.78	4.74	0.416	-0.874	-0.249	-0.446	0.0423	-0.894	0.792	0.483	-0.372	0.465	0.187	0.565
3.53	-2.59	4.31	-0.105	0.828	0.55	0.765	-0.287	0.577	0.636	0.482	-0.603	0.467	0.328	0.357
-4.32	-1.98	4.81	0.34	-0.87	-0.356	-0.562	0.115	-0.819	0.754	0.479	-0.45	0.469	0.222	0.495
-3.55	-2.6	4.18	0.267	-0.864	-0.427	-0.632	0.177	-0.754	0.727	0.472	-0.499	0.476	0.246	0.451
-6.36	-2.23	5.08	0.676	-0.121	0.727	-0.243	0.895	0.375	-0.695	-0.43	0.576	0.513	0.274	0.382
-6.97	-2.62	4.34	0.678	0.0895	0.73	0.312	-0.934	-0.175	0.666	0.346	-0.661	0.588	0.301	0.305
-4.16	-3.07	4.27	0.747	-0.56	0.358	0.0984	0.626	0.774	-0.657	-0.543	0.523	0.412	0.308	0.429
6.78	-3.5	4.76	-0.053	0.751	0.659	-0.543	0.532	-0.65	-0.838	-0.392	0.379	0.547	0.146	0.559
7.29	-3.32	4.34	0.103	-0.787	-0.609	-0.766	0.328	-0.553	0.635	0.523	-0.569	0.429	0.329	0.388
-2.23	-2.88	5.03	0.189	-0.768	-0.612	-0.728	0.308	-0.612	0.658	0.561	-0.501	0.395	0.307	0.449
-1.46	-3.45	4.32	-0.0285	0.518	0.855	-0.63	0.655	-0.418	-0.776	-0.55	0.307	0.405	0.201	0.623
-6.37	-3.18	4.96	0.241	-0.784	-0.571	-0.745	0.227	-0.627	0.622	0.577	-0.53	0.381	0.341	0.423
-6.83	-3.56	5.13	-0.714	0.0687	-0.696	0.316	-0.857	-0.408	-0.625	-0.511	0.59	0.44	0.338	0.369
1.03	-4.02	4.52	0.474	-0.861	0.187	-0.295	-0.355	-0.887	0.83	0.365	-0.422	0.571	0.153	0.52
-0.00989	-4.61	5.08	0.328	0.459	0.826	-0.529	0.814	-0.242	-0.783	-0.358	0.51	0.578	0.196	0.441
0.483	-4.34	4.79	0.32	-0.901	-0.294	-0.566	0.0673	-0.821	0.76	0.429	-0.489	0.514	0.216	0.46
-0.121	-3.76	4.32	0.00387	-0.578	-0.816	-0.788	0.501	-0.358	0.616	0.645	-0.453	0.32	0.346	0.492
7.43	-4.11	4.77	0.667	0.59	-0.455	0.17	-0.715	-0.678	-0.725	0.375	-0.577	0.563	0.247	0.38
-2.43	-4.13	4.75	0.651	-0.0945	0.753	-0.294	0.884	0.365	-0.7	-0.459	0.547	0.487	0.27	0.408
-6.58	-4.51	4.63	-0.742	0.262	-0.617	0.103	-0.865	-0.491	-0.662	-0.428	0.615	0.514	0.304	0.347
-4.29	-4.13	5.02	0.747	-0.325	0.58	-0.0952	0.811	0.577	-0.658	-0.487	0.575	0.462	0.308	0.383
-3.8	-3.81	4.86	0.114	-0.798	-0.592	-0.769	0.307	-0.561	0.63	0.519	-0.578	0.433	0.333	0.38
-3.47	-4.7	4.36	0.149	-0.788	-0.598	-0.76	0.295	-0.579	0.633	0.54	-0.555	0.414	0.331	0.401
-1.53	-5.54	4.85	0.391	0.537	0.747	0.534	-0.794	0.291	0.75	0.285	-0.597	0.644	0.225	0.362
-2.09	-4.9	4.39	0.0675	-0.78	-0.623	-0.706	0.404	-0.582	0.705	0.479	-0.523	0.469	0.266	0.429
-1.04	-5.27	4.54	0.329	-0.872	-0.361	-0.517	0.154	-0.842	0.79	0.464	-0.401	0.482	0.189	0.54
-0.553	-4.99	4.32	0.261	0.577	0.774	-0.527	0.757	-0.386	-0.809	-0.307	0.502	0.623	0.172	0.448
-7.08	-5.77	4.45	-0.613	-0.195	-0.766	0.366	0.789	-0.494	0.7	-0.583	-0.412	0.375	0.27	0.529
4.27	-5.2	5.09	-0.0592	0.759	0.649	-0.55	0.518	-0.656	-0.833	-0.395	0.386	0.544	0.15	0.552
3.7	-5.49	4.48	0.13	-0.916	-0.38	-0.577	0.242	-0.781	0.807	0.321	-0.496	0.611	0.174	0.453
4.81	-4.86	4.99	-0.737	0.301	-0.605	0.0947	-0.84	-0.534	-0.669	-0.451	0.591	0.494	0.298	0.368
4.98	-5.73	4.57	0.114	-0.931	-0.348	0.598	-0.216	0.772	-0.793	-0.296	0.532	0.634	0.186	0.421
5.46	-5.53	4.2	0.109	0.605	0.789	-0.576	0.685	-0.446	-0.81	-0.406	0.423	0.535	0.171	0.519
-4.47	-5.3	4.88	0.221	0.692	0.687	0.751	-0.57	0.333	0.622	0.443	-0.646	0.502	0.34	0.319
-5.04	-5.53	4.26	0.296	-0.816	-0.496	-0.73	0.141	-0.668	0.616	0.56	-0.554	0.396	0.346	0.401
3.49	-6.7	5.08	-0.0197	-0.736	-0.677	-0.719	0.481	-0.501	0.694	0.477	-0.539	0.471	0.275	0.415
2.66	-6.13	4.93	0.664	-0.109	0.74	-0.291	0.874	0.39	-0.689	-0.474	0.548	0.474	0.28	0.407
3.17	-5.8	4.65	0.0787	-0.645	-0.76	-0.656	0.541	-0.526	0.75	0.54	-0.38	0.414	0.225	0.558
5.34	-6.22	4.98	0.529	0.795	-0.296	-0.215	-0.212	-0.953	-0.821	0.568	0.0584	0.389	0.161	0.847
-6.67	-6.5	4.18	0.298	0.482	0.824	-0.579	0.777	-0.245	-0.759	-0.404	0.511	0.536	0.217	0.44
-0.749	-6.06	5.17	0.0175	-0.755	-0.656	-0.72	0.446	-0.532	0.694	0.481	-0.535	0.467	0.275	0.418
-1.34	-6.55	4.31	0.192	0.727	0.659	0.784	-0.517	0.343	0.59	0.451	-0.67	0.494	0.369	0.297
3.24	-7.7	5.02	0.607	-0.271	-0.747	-0.687	-0.652	-0.321	-0.4	0.708	-0.582	0.263	0.54	0.376
2.81	-7.05	4.37	0.197	0.452	0.87	-0.566	0.777	-0.275	-0.801	-0.438	0.408	0.506	0.179	0.533
3.35	-6.78	4.21	-0.14	0.702	0.698	-0.587	0.509	-0.63	-0.797	-0.498	0.341	0.452	0.182	0.593
5	-6.9	4.27	-0.234	0.823	0.518	-0.432	0.389	-0.814	-0.871	-0.414	0.264	0.527	0.116	0.662
-2.9	-7.35	5	-0.778	0.1	-0.621	0.206	-0.892	-0.403	-0.594	-0.441	0.673	0.503	0.366	0.294
-5.38	-6.79	4.91	-0.719	-0.194	-0.668	0.231	0.839	-0.492	0.656	-0.508	-0.558	0.443	0.31	0.398
-4.72	-7.4	4.67	0.386	-0.562	0.732	0.219	0.826	0.519	-0.896	-0.0401	0.442	0.864	0.0934	0.502
-0.41	-8.03	4.58	0.328	0.484	0.811	-0.511	0.813	-0.278	-0.794	-0.324	0.514	0.609	0.185	0.437
3.97	-8.02	4.29	0.716	0.353	-0.602	-0.198	-0.725	-0.66	-0.669	0.592	-0.45	0.368	0.298	0.495
-2.07	-8.8	4.53	-0.354	0.851	0.389	-0.161	0.354	-0.921	-0.921	-0.389	0.0118	0.55	0.0708	0.889
0.433	-8.82	4.77	-0.557	0.663	-0.5	-0.0655	-0.635	-0.77	-0.828	-0.396	0.397	0.544	0.155	0.543
2.06	5.78	4.14	-0.111	0.696	0.71	-0.585	0.532	-0.612	-0.804	-0.483	0.348	0.465	0.177	0.587
-8.65	2.37	4.04	-0.665	-0.0418	-0.746	-0.629	-0.507	0.589	-0.403	0.861	0.31	0.125	0.538	0.621
6.05	-0.0244	4.06	-0.165	-0.512	-0.843	0.426	-0.808	0.407	-0.889	-0.292	0.351	0.637	0.0995	0.584
2.08	4.83	3.99	0.275	-0.908	-0.315	-0.58	0.105	-0.808	0.767	0.405	-0.498	0.536	0.21	0.452
6.13	-0.983	3.92	-0.285	0.712	0.642	0.566	-0.415	0.712	0.774	0.566	-0.285	0.391	0.204	0.644
-2.86	5.98	4.03	-0.0882	-0.696	-0.712	-0.691	0.558	-0.46	0.717	0.452	-0.53	0.493	0.254	0.423
7.66	0.886	3.97	-0.523	0.806	-0.276	0.0753	-0.278	-0.958	-0.849	-0.522	0.085	0.43	0.136	0.824
0.839	9.06	4.2	0.203	0.193	-0.96	-0.974	0.141	-0.178	0.101	0.971	0.216	0.026	0.809	0.705
0.746	8.09	4.13	0.309	0.593	0.743	0.647	-0.704	0.293	0.697	0.39	-0.601	0.549	0.272	0.359
1.28	8.27	3.8	-0.0367	-0.591	-0.806	-0.752	0.547	-0.367	0.658	0.593	-0.465	0.366	0.308	0.482
3.61	6.75	4.19	0.0232	0.759	0.651	0.799	-0.405	0.444	0.601	0.51	-0.616	0.441	0.359	0.346
4.07	6.98	3.86	0.0573	-0.755	-0.653	-0.718	0.423	-0.552	0.693	0.501	-0.518	0.449	0.276	0.434
4.15	6.08	3.73	0.156	-0.721	-0.675	-0.756	0.353	-0.552	0.636	0.596	-0.49	0.363	0.328	0.459
1.65	3.56	4.07	0.1	-0.697	-0.711	-0.714	0.447	-0.539	0.692	0.562	-0.453	0.395	0.277	0.492
2.18	3.81	3.81	0.0409	-0.561	-0.827	-0.732	0.547	-0.407	0.68	0.622	-0.388	0.34	0.288	0.551
-5.24	2.58	4.1	0.541	0.219	0.812	0.386	-0.922	-0.00847	0.747	0.318	-0.584	0.614	0.228	0.375
-4.8	2.75	3.78	0.485	0.356	0.799	0.488	-0.868	0.0904	0.725	0.346	-0.595	0.589	0.247	0.364
-0.38	1.33	4.01	0.173	0.402	0.899	-0.591	0.772	-0.232	-0.788	-0.491	0.372	0.458	0.191	0.565
0.1	1.64	3.78	0.181	0.533	0.827	-0.587	0.733	-0.343	-0.789	-0.423	0.446	0.519	0.19	0.499
-4.04	0.231	4.01	0.568	0.143	0.81	-0.39	0.914	0.112	-0.724	-0.38	0.575	0.558	0.248	0.382
-3.55	0.5	3.74	0.113	0.699	0.706	0.774	-0.508	0.379	0.623	0.503	-0.598	0.447	0.339	0.361
8.65	-1.57	4.07	-0.363	-0.771	-0.524	-0.152	0.603	-0.783	0.919	-0.205	-0.336	0.716	0.0727	0.597
4.02	-2.24	4.03	0.202	0.456	0.867	-0.573	0.773	-0.272	-0.794	-0.442	0.418	0.503	0.185	0.524
4.47	-1.95	3.79	-0.115	0.725	0.679	-0.539	0.529	-0.655	-0.834	-0.441	0.33	0.503	0.149	0.603
-2.58	-2.09	3.67	-0.0096	-0.703	-0.711	-0.721	0.497	-0.482	0.692	0.508	-0.512	0.442	0.277	0.439
-3.12	-2.39	3.8	0.291	-0.885	-0.363	-0.563	0.148	-0.813	0.774	0.441	-0.455	0.503	0.204	0.491
-2.88	-8.66	4.09	-0.767	0.143	-0.626	0.0352	-0.964	-0.263	-0.641	-0.224	0.734	0.698	0.323	0.239
-0.293	-8.9	4.14	0.349	0.736	0.58	0.737	-0.598	0.315	0.579	0.317	-0.751	0.615	0.379	0.224
-0.0236	-9.36	4.02	0.818	0.24	0.523	0.569	-0.204	-0.797	-0.0844	0.949	-0.303	0.0458	0.824	0.627
0.191	-8.66	3.8	0.232	0.67	0.705	0.721	-0.605	0.337	0.653	0.431	-0.623	0.513	0.313	0.339
-4.33	7.8	4.13	0.52	-0.164	0.838	0.632	0.734	-0.248	-0.575	0.659	0.486	0.307	0.383	0.463
-4.07	7.19	3.98	0.268	0.329	0.905	-0.523	0.839	-0.15	-0.809	-0.433	0.397	0.51	0.172	0.542
-3.61	7.66	3.82	0.256	-0.774	-0.579	-0.724	0.243	-0.646	0.641	0.584	-0.498	0.374	0.323	0.452
-1.17	4.92	4.04	-0.357	-0.33	-0.874	-0.366	0.91	-0.194	0.86	0.25	-0.445	0.675	0.126	0.499
-0.703	4.18	3.59	0.184	0.41	0.893	-0.63	0.747	-0.213	-0.755	-0.523	0.395	0.429	0.221	0.544
1.06	0.0533	3.76	0.0548	-0.728	-0.684	-0.743	0.428	-0.515	0.667	0.536	-0.517	0.418	0.299	0.435
-0.189	-1.69	4.06	0.0165	-0.796	-0.606	-0.706	0.42	-0.57	0.708	0.437	-0.555	0.507	0.263	0.401
0.276	-1.41	3.75	0.477	0.374	0.796	0.508	-0.856	0.0973	0.717	0.358	-0.598	0.578	0.254	0.362
6.94	-2.51	3.96	0.0266	-0.717	-0.697	-0.727	0.464	-0.505	0.686	0.52	-0.509	0.432	0.283	0.442
7.38	-2.27	3.66	0.277	0.408	0.87	-0.542	0.814	-0.208	-0.793	-0.414	0.447	0.527	0.186	0.498
-3.22	-5.62	3.87	0.238	0.469	0.85	-0.612	0.753	-0.244	-0.754	-0.462	0.466	0.484	0.221	0.48
-2.7	-5.29	3.67	0.0495	-0.77	-0.636	-0.741	0.399	-0.541	0.67	0.498	-0.551	0.452	0.297	0.404
0.535	-7.42	4.06	0.288	-0.906	-0.31	-0.577	0.094	-0.811	0.764	0.412	-0.496	0.529	0.212	0.454
-0.219	-6.93	3.7	-0.141	0.702	0.698	-0.565	0.522	-0.639	-0.813	-0.484	0.324	0.464	0.168	0.609
1.81	-7.67	3.99	0.164	-0.848	-0.504	-0.653	0.289	-0.7	0.739	0.444	-0.506	0.5	0.235	0.444
2.29	-7.42	3.71	0.164	0.418	0.894	-0.603	0.759	-0.244	-0.78	-0.499	0.377	0.451	0.198	0.561
-1.53	8.72	3.66	0.685	0.177	0.706	0.372	-0.919	-0.131	0.626	0.353	-0.696	0.582	0.337	0.274
-5	7.56	3.56	0.731	-0.0225	0.682	0.655	0.303	-0.692	-0.191	0.953	0.236	0.0424	0.728	0.688
3.57	7.56	4.16	0.343	-0.785	-0.516	-0.763	0.0883	-0.641	0.548	0.614	-0.568	0.348	0.406	0.389
4.01	8.12	4.07	0.919	-0.103	0.38	-0.3	0.442	0.845	-0.256	-0.891	0.375	0.0979	0.67	0.563
0.809	7.14	4.05	0.199	-0.777	-0.597	-0.737	0.283	-0.614	0.645	0.563	-0.517	0.394	0.319	0.435
1.27	7.39	3.71	-0.0637	-0.583	-0.81	-0.685	0.616	-0.389	0.726	0.53	-0.438	0.423	0.246	0.506
3.66	5.73	3.99	0.308	0.595	0.743	0.683	-0.681	0.262	0.662	0.427	-0.616	0.516	0.304	0.345
6.65	4.46	4	0.162	0.56	0.813	-0.56	0.73	-0.391	-0.812	-0.392	0.432	0.547	0.169	0.512
7.16	4.65	3.67	-0.00835	-0.637	-0.77	-0.648	0.591	-0.482	0.762	0.495	-0.418	0.455	0.214	0.524
0.0841	2.61	3.92	0.0358	-0.702	-0.712	-0.721	0.475	-0.504	0.692	0.531	-0.489	0.422	0.277	0.46
0.582	2.85	3.66	0.29	0.42	0.86	-0.487	0.838	-0.245	-0.824	-0.348	0.448	0.587	0.159	0.497
3.85	2.8	3.63	0.162	-0.756	-0.634	-0.637	0.411	-0.652	0.754	0.509	-0.415	0.441	0.222	0.527
5.85	2.97	4.08	0.515	0.407	0.754	0.51	-0.853	0.111	0.689	0.327	-0.647	0.605	0.28	0.318
2.69	1.12	4.04	0.34	0.437	0.833	-0.501	0.833	-0.233	-0.795	-0.338	0.503	0.595	0.184	0.448
3.1	1.23	3.67	0.327	-0.907	-0.266	-0.543	0.0499	-0.838	0.773	0.419	-0.476	0.523	0.204	0.472
-8.09	-3.31	3.98	-0.636	0.75	-0.182	-0.366	-0.5	-0.785	-0.679	-0.433	0.593	0.511	0.289	0.366
-7.59	-3.01	3.71	0.172	-0.791	-0.587	-0.77	0.263	-0.581	0.614	0.552	-0.564	0.403	0.347	0.392
3.76	-3.48	3.85	-0.0416	-0.568	-0.822	-0.723	0.585	-0.368	0.69	0.579	-0.435	0.379	0.279	0.509
4.23	-3.16	3.64	-0.175	0.744	0.644	-0.573	0.455	-0.681	-0.801	-0.488	0.347	0.46	0.179	0.587
1.72	-4.63	3.88	-0.0788	-0.711	-0.699	-0.672	0.556	-0.489	0.736	0.431	-0.522	0.512	0.238	0.43
2.18	-4.44	3.63	0.366	-0.882	-0.297	-0.571	0.0399	-0.82	0.735	0.47	-0.489	0.477	0.238	0.46
4.91	-3.84	4.07	-0.0101	0.803	0.595	-0.481	0.518	-0.707	-0.877	-0.294	0.381	0.636	0.111	0.557
5.14	-4.72	3.74	0.224	-0.715	-0.663	-0.707	0.348	-0.615	0.67	0.607	-0.427	0.354	0.297	0.515
5.92	-5.37	3.94	-0.389	0.627	-0.675	-0.00997	0.729	0.684	0.921	0.273	-0.278	0.654	0.0711	0.65
6.37	-5.02	3.65	-0.0204	0.646	0.763	-0.4	0.694	-0.598	-0.916	-0.317	0.244	0.614	0.0753	0.68
0.745	-6.27	4.16	0.195	-0.721	-0.665	-0.688	0.383	-0.617	0.699	0.578	-0.422	0.38	0.271	0.521
1.16	-6	3.87	-0.127	0.843	0.522	0.777	-0.243	0.581	0.617	0.479	-0.624	0.469	0.345	0.338
-2.57	-9.09	3.77	0.84	-0.103	0.533	0.393	0.793	-0.466	-0.375	0.601	0.706	0.36	0.562	0.264
-4.05	6.34	3.81	0.197	-0.763	-0.615	-0.732	0.303	-0.61	0.652	0.571	-0.499	0.386	0.313	0.451
-3.55	6.56	3.53	0.284	-0.866	-0.411	-0.558	0.199	-0.805	0.78	0.458	-0.427	0.488	0.198	0.516
5.84	5.99	3.6	-0.105	-0.639	-0.762	-0.661	0.617	-0.427	0.743	0.458	-0.487	0.488	0.231	0.461
5.92	5.03	3.5	0.306	-0.773	-0.555	-0.694	0.218	-0.686	0.652	0.595	-0.47	0.364	0.313	0.477
5.04	3.49	3.95	0.141	-0.775	-0.616	-0.786	0.291	-0.546	0.602	0.561	-0.568	0.395	0.358	0.389
5.46	3.74	3.69	-0.0264	-0.682	-0.731	-0.711	0.527	-0.466	0.703	0.507	-0.499	0.444	0.267	0.451
1.83	2.59	3.9	0.0586	-0.717	-0.695	-0.701	0.466	-0.54	0.711	0.519	-0.475	0.433	0.26	0.473
2.21	2.87	3.58	0.158	-0.832	-0.531	-0.705	0.282	-0.651	0.692	0.477	-0.542	0.47	0.278	0.412
-3.21	2.76	3.86	0.288	0.639	0.713	0.706	-0.645	0.293	0.647	0.419	-0.637	0.523	0.318	0.327
-2.71	3.03	3.59	0.0937	-0.83	-0.55	-0.702	0.336	-0.628	0.706	0.445	-0.551	0.5	0.265	0.404
-5.21	1.56	3.9	0.62	-0.135	0.773	-0.271	0.887	0.373	-0.736	-0.441	0.514	0.503	0.237	0.438
-4.7	1.77	3.62	0.31	0.339	0.888	-0.485	0.86	-0.159	-0.818	-0.381	0.431	0.557	0.164	0.513
1.92	-0.43	3.99	0.185	-0.72	-0.669	-0.703	0.379	-0.602	0.687	0.581	-0.436	0.377	0.281	0.508
2.35	-0.222	3.62	-0.0292	-0.596	-0.802	-0.764	0.53	-0.367	0.644	0.603	-0.471	0.358	0.32	0.476
3.71	-0.361	3.72	0.031	-0.719	-0.695	-0.701	0.48	-0.528	0.713	0.503	-0.488	0.447	0.258	0.46
4.18	-0.107	3.51	-0.125	0.781	0.612	-0.541	0.463	-0.702	-0.832	-0.419	0.365	0.523	0.152	0.572
4.62	-5.02	3.93	0.26	-0.732	-0.63	-0.709	0.297	-0.639	0.655	0.613	-0.442	0.348	0.31	0.502
2.84	-5.04	4.1	0.381	-0.8	-0.464	-0.697	0.0817	-0.713	0.608	0.594	-0.526	0.365	0.353	0.426
3.37	-4.77	3.82	0.221	-0.669	-0.71	0.659	-0.434	0.614	-0.719	-0.603	0.345	0.357	0.253	0.59
-1.01	-8.41	3.85	-0.346	-0.514	-0.785	-0.452	0.825	-0.34	0.822	0.237	-0.517	0.687	0.16	0.434
-0.518	-8.15	3.58	0.327	0.4	0.856	-0.469	0.855	-0.221	-0.82	-0.329	0.467	0.604	0.162	0.479
1.71	8.61	3.52	0.762	-0.508	0.4	0.0858	0.693	0.716	-0.641	-0.512	0.572	0.439	0.323	0.385
-0.349	7.37	3.68	0.626	-0.0465	0.779	-0.295	0.91	0.292	-0.722	-0.412	0.556	0.529	0.25	0.4
0.141	7.73	3.47	0.333	0.303	0.893	-0.502	0.859	-0.104	-0.798	-0.414	0.438	0.528	0.182	0.505
4.87	7.61	3.99	-0.694	-0.369	-0.618	0.663	-0.662	-0.35	-0.28	-0.653	0.704	0.313	0.648	0.266
4.54	7.31	3.6	0.44	-0.827	-0.349	-0.522	0.0801	-0.849	0.73	0.556	-0.397	0.4	0.243	0.543
5.2	7.68	3.31	-0.201	-0.379	-0.903	-0.974	0.171	0.146	0.099	0.91	-0.404	0.0814	0.811	0.537
1.41	6.35	3.56	-0.0519	-0.626	-0.778	-0.654	0.61	-0.447	0.754	0.486	-0.441	0.463	0.221	0.503
5.98	4.03	3.44	-0.121	-0.594	-0.795	-0.633	0.663	-0.399	0.765	0.455	-0.456	0.49	0.212	0.489
3.7	4.84	3.94	0.289	-0.923	-0.255	-0.584	0.0413	-0.811	0.759	0.383	-0.527	0.555	0.217	0.426
4.18	5.05	3.64	-0.122	-0.657	-0.744	-0.666	0.61	-0.429	0.736	0.443	-0.512	0.501	0.238	0.44
4.21	4.08	3.49	0.203	0.679	0.706	0.725	-0.588	0.357	0.658	0.44	-0.611	0.504	0.308	0.35
3.36	3.53	4.03	0.338	0.497	0.799	-0.607	0.764	-0.219	-0.72	-0.411	0.56	0.53	0.252	0.396
2.63	4.06	3.51	0.223	-0.816	-0.533	-0.763	0.194	-0.616	0.607	0.544	-0.58	0.411	0.354	0.378
1.35	1.33	3.97	-0.292	0.852	0.435	0.764	-0.0655	0.642	0.575	0.52	-0.631	0.432	0.382	0.332
0.637	1.89	3.48	0.085	-0.739	-0.668	-0.74	0.402	-0.539	0.667	0.54	-0.513	0.414	0.3	0.438
-6.9	1.6	3.83	0.171	-0.719	-0.674	-0.73	0.366	-0.576	0.661	0.591	-0.462	0.368	0.305	0.484
-6.39	1.89	3.56	-0.274	-0.444	-0.853	-0.729	0.675	-0.117	0.628	0.59	-0.508	0.369	0.335	0.443
4	0.837	3.95	0.262	0.533	0.805	-0.57	0.758	-0.316	-0.778	-0.376	0.503	0.562	0.199	0.448
-8.89	1.2	4.03	0.153	-0.984	-0.0939	0.462	-0.0128	0.887	-0.874	-0.179	0.453	0.739	0.114	0.493
-8.91	0.396	3.78	0.641	-0.556	0.529	-0.0686	0.646	0.761	-0.764	-0.524	0.376	0.428	0.212	0.562
-7.3	0.326	3.93	0.333	0.345	0.878	-0.49	0.859	-0.151	-0.806	-0.379	0.455	0.559	0.175	0.491
-6.76	0.569	3.6	0.367	0.371	0.853	-0.545	0.829	-0.126	-0.754	-0.419	0.506	0.523	0.221	0.444
-1.01	-1.12	3.85	0.0795	-0.771	-0.632	-0.752	0.37	-0.546	0.654	0.519	-0.55	0.433	0.311	0.405
7.12	-3.46	3.55	0.000296	-0.707	-0.707	-0.676	0.521	-0.521	0.737	0.478	-0.478	0.469	0.237	0.47
-1.67	-4.59	4.08	0.174	-0.843	-0.509	-0.701	0.257	-0.665	0.691	0.473	-0.546	0.475	0.278	0.408
-1.2	-4.38	3.79	-0.0212	-0.616	-0.788	-0.671	0.593	-0.446	0.742	0.519	-0.425	0.433	0.233	0.517
-0.699	-4.08	3.55	-0.213	-0.345	-0.914	-0.735	0.673	-0.0828	0.644	0.654	-0.398	0.311	0.321	0.542
5.93	-6.33	3.81	0.474	-0.88	0.0247	-0.389	-0.235	-0.891	0.79	0.413	-0.454	0.529	0.189	0.491
6.41	-5.97	3.59	0.277	0.46	0.843	-0.504	0.817	-0.28	-0.818	-0.347	0.458	0.587	0.164	0.487
-2.36	-7.14	4.02	0.302	0.476	0.826	-0.532	0.803	-0.268	-0.791	-0.359	0.496	0.577	0.188	0.453
-1.86	-6.83	3.72	0.00744	-0.71	-0.704	-0.688	0.507	-0.519	0.726	0.488	-0.485	0.461	0.247	0.463
1.26	-7.99	4.18	-0.013	-0.731	-0.682	-0.668	0.514	-0.538	0.744	0.449	-0.495	0.496	0.231	0.454
0.71	-8.32	3.54	0.308	0.461	0.832	-0.529	0.81	-0.253	-0.791	-0.362	0.493	0.574	0.188	0.456
2.36	-8.46	3.53	0.651	-0.626	0.428	-0.0282	0.544	0.839	-0.758	-0.558	0.337	0.398	0.217	0.597
2.54	8.74	3.97	-0.854	0.457	0.247	-0.305	-0.0551	-0.951	-0.421	-0.888	0.186	0.101	0.521	0.732
2.93	8.15	3.64	-0.597	-0.295	-0.746	0.625	-0.754	-0.202	-0.503	-0.587	0.635	0.372	0.447	0.329
3.34	8.72	3.46	-0.392	-0.66	-0.641	0.808	-0.58	0.103	-0.44	-0.478	0.761	0.47	0.504	0.215
-3.93	5.35	3.66	0.304	0.613	0.729	0.653	-0.691	0.309	0.693	0.382	-0.611	0.556	0.276	0.35
-3.48	5.65	3.4	0.302	-0.908	-0.289	-0.617	0.0453	-0.786	0.727	0.415	-0.547	0.526	0.246	0.408
4.53	3.16	4.25	0.249	0.686	0.684	0.739	-0.59	0.324	0.626	0.425	-0.654	0.517	0.337	0.311
3.76	3.84	3.85	-0.0117	-0.784	-0.62	-0.721	0.436	-0.538	0.693	0.441	-0.571	0.503	0.277	0.386
4.3	3.09	3.32	0.00677	-0.737	-0.676	-0.732	0.457	-0.505	0.681	0.498	-0.536	0.451	0.287	0.417
-8.11	3.86	3.88	-0.396	-0.676	-0.622	-0.41	0.736	-0.539	0.822	0.0412	-0.569	0.863	0.161	0.388
-7.6	3.2	3.48	-0.048	-0.647	-0.761	-0.762	0.516	-0.391	0.646	0.561	-0.518	0.395	0.319	0.434
-6.91	2.59	4.04	0.0946	-0.935	-0.341	0.568	-0.231	0.79	-0.818	-0.268	0.509	0.658	0.164	0.442
-6.44	2.85	3.75	0.681	-0.0306	0.732	0.189	-0.958	-0.216	0.707	0.286	-0.647	0.643	0.263	0.318
-1.02	1.89	3.46	-0.00224	-0.786	-0.618	0.476	-0.545	0.69	-0.879	-0.293	0.375	0.636	0.109	0.562
6.9	1.49	3.88	0.152	-0.948	-0.28	0.605	-0.135	0.785	-0.782	-0.289	0.553	0.64	0.197	0.402
7.35	1.77	3.62	-0.00901	-0.76	-0.65	-0.753	0.433	-0.496	0.658	0.485	-0.576	0.464	0.307	0.382
-1.91	0.313	3.72	-0.0921	0.75	0.655	-0.508	0.531	-0.679	-0.856	-0.395	0.332	0.544	0.129	0.601
-1.47	0.585	3.47	-0.0361	-0.648	-0.761	-0.664	0.585	-0.466	0.747	0.489	-0.451	0.46	0.228	0.494
-9.07	-0.0602	4.05	-0.31	-0.141	-0.94	0.0674	-0.99	0.126	-0.948	-0.0243	0.316	0.878	0.0464	0.616
-8.85	-0.761	3.69	-0.558	-0.0492	-0.828	-0.212	0.974	0.0851	0.802	0.223	-0.554	0.699	0.178	0.402
-2.31	-0.844	3.85	0.267	-0.865	-0.424	-0.597	0.197	-0.778	0.757	0.461	-0.464	0.485	0.219	0.483
-1.85	-0.658	3.53	-0.571	0.796	-0.199	-0.399	-0.482	-0.78	-0.717	-0.366	0.593	0.57	0.254	0.367
-6.07	-0.958	4.01	0.482	0.377	0.791	0.52	-0.85	0.0887	0.705	0.368	-0.606	0.568	0.265	0.355
-5.54	-1.73	3.56	0.415	0.537	0.735	0.646	-0.742	0.177	0.641	0.401	-0.655	0.539	0.323	0.311
2.48	-2.22	4.03	0.291	0.599	0.746	0.688	-0.673	0.272	0.665	0.434	-0.608	0.509	0.302	0.353
1.82	-2.57	3.33	0.0889	-0.929	-0.358	0.495	-0.271	0.825	-0.864	-0.251	0.436	0.674	0.122	0.508
2.93	-1.9	3.77	-0.0199	-0.695	-0.719	-0.688	0.531	-0.494	0.725	0.485	-0.489	0.463	0.247	0.46
3.4	-2.64	3.4	0.317	0.0408	0.948	0.542	-0.828	-0.145	0.779	0.559	-0.284	0.397	0.199	0.644
0.314	-3.42	4.07	0.244	-0.884	-0.399	-0.614	0.178	-0.769	0.751	0.432	-0.5	0.511	0.224	0.45
7.05	-4.25	4.18	0.505	0.125	-0.854	-0.381	-0.855	-0.351	-0.774	0.503	-0.384	0.448	0.203	0.554
6.64	-3.79	3.83	0.352	0.529	0.772	0.554	-0.783	0.283	0.755	0.328	-0.568	0.605	0.221	0.388
6.82	-4.67	3.38	-0.103	0.425	0.899	0.472	-0.775	0.42	0.876	0.468	-0.121	0.479	0.112	0.791
-4.32	-4.11	4.14	0.134	-0.683	-0.718	-0.747	0.407	-0.526	0.652	0.607	-0.455	0.354	0.313	0.49
-3.86	-3.82	3.91	0.00751	-0.74	-0.673	-0.74	0.448	-0.501	0.672	0.502	-0.545	0.448	0.295	0.41
3.86	-6.47	4.03	-0.244	0.742	0.625	-0.553	0.423	-0.718	-0.797	-0.521	0.306	0.431	0.183	0.624
4.36	-6.2	3.78	0.325	0.476	0.817	-0.51	0.816	-0.272	-0.796	-0.328	0.508	0.605	0.183	0.443
3.6	-5.72	3.48	-0.0368	0.468	0.883	0.558	-0.723	0.407	0.829	0.508	-0.235	0.443	0.154	0.689
-5.68	-5.88	3.58	-0.203	-0.475	-0.856	-0.763	0.625	-0.166	0.614	0.619	-0.489	0.343	0.347	0.46
-6.11	-6.25	3.62	0.786	-0.496	0.369	0.023	0.621	0.784	-0.618	-0.607	0.499	0.353	0.344	0.451
-5.3	-6.68	3.99	-0.0379	-0.686	-0.726	-0.681	0.55	-0.484	0.732	0.476	-0.488	0.472	0.242	0.461
-4.8	-6.42	3.8	0.254	-0.875	-0.413	-0.634	0.172	-0.754	0.731	0.453	-0.51	0.492	0.242	0.441
-0.877	-6.2	4.11	0.0492	-0.724	-0.688	-0.693	0.471	-0.546	0.719	0.504	-0.479	0.447	0.253	0.469
3.85	-7.47	3.69	-0.247	0.762	0.599	-0.417	0.475	-0.775	-0.875	-0.441	0.2	0.503	0.113	0.72
4.35	-7.22	3.48	-0.051	-0.53	-0.846	0.315	-0.813	0.49	-0.948	-0.242	0.209	0.682	0.0471	0.712
-3.75	-8.63	3.52	0.706	-0.597	-0.381	-0.584	-0.186	-0.79	0.401	0.78	-0.48	0.198	0.539	0.468
-3.49	-7.8	3.48	-0.0321	-0.73	-0.683	-0.732	0.482	-0.481	0.681	0.484	-0.55	0.464	0.287	0.405
0.506	9.04	3.34	0.357	-0.738	-0.573	-0.768	0.117	-0.63	0.531	0.665	-0.525	0.302	0.422	0.428
4.55	8.29	3.49	0.325	0.0872	-0.942	-0.945	0.0724	-0.319	0.0403	0.994	0.106	0.00579	0.864	0.805
-2.39	7.2	3.94	-0.331	-0.552	-0.765	-0.5	0.79	-0.354	0.8	0.265	-0.538	0.661	0.18	0.416
-1.94	7.48	3.69	0.438	0.357	0.825	-0.426	0.891	-0.159	-0.792	-0.282	0.542	0.647	0.187	0.413
-1.45	7.76	3.46	0.539	0.142	0.83	-0.429	0.895	0.125	-0.725	-0.423	0.543	0.519	0.247	0.411
2.91	7.26	3.71	0.434	-0.88	0.195	-0.266	-0.332	-0.905	0.86	0.341	-0.378	0.593	0.126	0.559
3.36	7.54	3.39	0.314	0.442	0.84	-0.557	0.802	-0.215	-0.769	-0.401	0.498	0.539	0.208	0.452
7.02	5.72	3.89	-0.207	-0.458	-0.864	-0.825	0.557	-0.0973	0.526	0.693	-0.494	0.276	0.427	0.456
6.6	5.42	4.04	-0.523	0.742	0.419	0.444	-0.182	0.877	0.727	0.645	-0.234	0.319	0.245	0.689
7.42	5.9	3.42	-0.392	0.564	0.727	0.422	-0.592	0.687	0.817	0.576	-0.00586	0.382	0.164	0.895
-2.3	5.24	3.62	0.636	-0.117	0.763	-0.28	0.886	0.37	-0.719	-0.449	0.531	0.496	0.253	0.422
-1.79	5.54	3.39	0.633	-0.053	0.772	0.188	-0.957	-0.22	0.751	0.284	-0.596	0.644	0.224	0.364
2.55	6.08	3.82	0.229	-0.889	-0.397	-0.628	0.176	-0.758	0.743	0.423	-0.518	0.519	0.231	0.434
2.58	5.09	3.68	0.281	-0.927	-0.249	-0.572	0.0459	-0.819	0.77	0.373	-0.517	0.565	0.207	0.434
2.98	5.35	3.41	-0.035	0.764	0.644	-0.551	0.523	-0.651	-0.834	-0.377	0.403	0.56	0.149	0.538
0.458	4.85	4.03	-0.0129	-0.716	-0.698	-0.716	0.494	-0.494	0.698	0.493	-0.519	0.456	0.272	0.433
-0.123	4.46	3.3	-0.0515	0.742	0.668	-0.479	0.569	-0.669	-0.876	-0.354	0.326	0.581	0.111	0.607
-5.53	4.38	3.42	0.538	0.111	0.835	-0.362	0.926	0.11	-0.761	-0.361	0.539	0.575	0.215	0.415
-7.66	4.56	3.76	0.374	0.536	0.757	0.552	-0.784	0.283	0.745	0.312	-0.589	0.62	0.229	0.37
8.62	3.55	3.67	0.435	-0.833	0.342	0.15	-0.308	-0.94	0.888	0.46	-0.00907	0.486	0.101	0.892
-6.98	3.58	4.14	0.243	0.658	0.713	0.698	-0.629	0.343	0.674	0.414	-0.612	0.528	0.293	0.349
-6.5	3.83	3.9	0.249	-0.877	-0.411	-0.665	0.154	-0.731	0.704	0.455	-0.545	0.49	0.267	0.409
-7.08	3.5	3.25	0.666	-0.0559	0.744	-0.294	0.897	0.33	-0.686	-0.439	0.581	0.505	0.283	0.377
-4.86	3.83	3.98	0.304	-0.905	-0.298	-0.65	0.0315	-0.76	0.697	0.424	-0.578	0.518	0.273	0.38
-4.36	4.09	3.74	0.0408	-0.791	-0.61	-0.719	0.401	-0.568	0.694	0.462	-0.552	0.484	0.276	0.403
-1.18	3.95	3.88	-0.0191	-0.564	-0.826	-0.717	0.583	-0.382	0.697	0.585	-0.415	0.374	0.273	0.526
-0.566	3.19	3.4	-0.0493	-0.638	-0.768	-0.661	0.597	-0.454	0.749	0.485	-0.451	0.463	0.226	0.494
7.75	3.04	3.76	0.322	-0.828	-0.459	-0.58	0.211	-0.787	0.748	0.519	-0.412	0.432	0.226	0.529
7.79	2.12	3.35	0.315	0.598	0.737	0.635	-0.71	0.304	0.705	0.372	-0.603	0.565	0.265	0.357
-3.57	1.54	4.03	0.222	0.542	0.81	-0.583	0.74	-0.335	-0.782	-0.398	0.481	0.542	0.197	0.467
-4.08	1.23	4.16	-0.0797	0.731	0.678	-0.521	0.549	-0.654	-0.85	-0.405	0.337	0.535	0.135	0.597
-4.25	2.08	3.39	0.35	0.46	0.816	-0.526	0.817	-0.235	-0.775	-0.347	0.528	0.587	0.203	0.425
6.33	1.08	4.05	-0.711	0.589	-0.384	-0.268	-0.732	-0.627	-0.65	-0.343	0.678	0.592	0.315	0.29
6.56	0.25	3.72	0.238	-0.605	-0.76	0.638	-0.493	0.592	-0.732	-0.626	0.269	0.337	0.241	0.658
5.75	0.736	3.5	0.378	0.437	0.816	-0.544	0.818	-0.186	-0.749	-0.374	0.547	0.563	0.226	0.408
6.26	1.07	3.29	0.318	0.661	0.679	0.695	-0.65	0.307	0.644	0.375	-0.667	0.563	0.32	0.3
9.32	1.04	3.63	0.4	-0.486	-0.777	-0.0877	-0.864	0.496	-0.912	-0.13	-0.388	0.783	0.079	0.55
8.68	0.484	3.39	-0.45	0.846	0.286	-0.371	0.115	-0.922	-0.812	-0.521	0.262	0.431	0.169	0.664
-5.64	0.263	3.98	0.506	0.195	0.84	-0.486	0.869	0.0911	-0.712	-0.455	0.535	0.491	0.259	0.419
-6.24	0.858	3.41	0.558	0.0568	0.828	-0.37	0.91	0.187	-0.743	-0.411	0.529	0.53	0.231	0.424
3.3	-0.528	4.1	0.488	-0.871	0.0614	-0.329	-0.249	-0.911	0.808	0.424	-0.408	0.518	0.172	0.533
-7.23	-0.638	3.77	0.593	0.349	0.726	0.514	-0.858	-0.00637	0.62	0.377	-0.688	0.561	0.342	0.281
-6.74	-0.374	3.47	-0.62	-0.353	-0.7	0.565	-0.82	-0.0867	-0.544	-0.45	0.709	0.495	0.411	0.262
6.58	-0.689	3.6	0.231	0.447	0.864	-0.556	0.79	-0.26	-0.798	-0.42	0.431	0.522	0.181	0.512
7.06	-0.512	3.32	-0.0969	0.621	0.777	-0.502	0.644	-0.577	-0.859	-0.446	0.25	0.498	0.127	0.675
-1.51	-1.43	4.03	0.0626	-0.75	-0.659	-0.723	0.421	-0.548	0.688	0.51	-0.516	0.441	0.281	0.436
-2.12	-1.81	3.34	0.0733	-0.707	-0.703	-0.684	0.478	-0.552	0.726	0.521	-0.448	0.431	0.246	0.496
5.79	-2.23	3.74	0.092	0.194	0.977	0.483	-0.867	0.127	0.871	0.46	-0.174	0.486	0.116	0.744
6.27	-1.94	3.43	-0.268	0.928	0.259	-0.284	0.18	-0.942	-0.921	-0.326	0.215	0.606	0.0715	0.706
2.9	-3.03	3.4	-0.492	0.823	-0.285	0.0543	-0.297	-0.953	-0.869	-0.484	0.101	0.464	0.118	0.809
-3.32	-3.58	3.69	0.353	-0.863	-0.362	-0.632	0.0655	-0.772	0.69	0.501	-0.522	0.449	0.279	0.43
-2.87	-3.29	3.41	-0.119	-0.666	-0.737	-0.72	0.569	-0.398	0.684	0.483	-0.547	0.466	0.284	0.408
0.802	-3.1	3.82	-0.0334	0.834	0.551	-0.527	0.454	-0.718	-0.849	-0.315	0.424	0.617	0.136	0.518
1.3	-2.93	3.54	0.109	-0.946	-0.304	0.475	-0.219	0.852	-0.873	-0.237	0.426	0.687	0.114	0.517
-7.95	-4.3	3.69	-0.00475	-0.665	-0.747	-0.704	0.533	-0.47	0.711	0.523	-0.47	0.429	0.26	0.477
-7.46	-3.98	3.43	0.135	-0.652	-0.746	-0.697	0.473	-0.539	0.705	0.592	-0.391	0.367	0.266	0.548
3.27	-3.77	4.08	0.163	-0.773	-0.613	-0.759	0.299	-0.579	0.631	0.559	-0.538	0.397	0.332	0.416
2.64	-4.13	3.4	0.358	-0.778	-0.516	0.594	-0.237	0.769	-0.721	-0.582	0.377	0.377	0.251	0.56
3.86	-4.48	3.57	-0.433	0.646	0.629	0.439	-0.458	0.773	0.787	0.611	-0.0856	0.35	0.192	0.823
-1.63	-5.61	3.96	0.539	0.293	0.79	0.413	-0.909	0.0549	0.734	0.296	-0.611	0.633	0.239	0.35
-2.24	-5.01	3.41	0.152	0.7	0.698	0.755	-0.538	0.375	0.638	0.47	-0.61	0.477	0.326	0.351
1.68	-5.66	3.68	0.325	-0.834	-0.447	-0.579	0.198	-0.791	0.748	0.515	-0.418	0.436	0.227	0.524
2.19	-5.37	3.39	0.243	-0.0584	0.968	0.407	-0.9	-0.157	0.88	0.433	-0.195	0.511	0.108	0.725
7.12	-5.11	4.03	0.64	0.41	-0.651	-0.135	-0.773	-0.62	-0.757	0.484	-0.439	0.464	0.219	0.505
6.79	-5.8	3.31	-0.284	0.933	0.224	-0.227	0.161	-0.96	-0.932	-0.323	0.166	0.609	0.0614	0.751
2.1	-6.5	4.15	-0.182	0.761	0.622	-0.396	0.522	-0.755	-0.9	-0.384	0.207	0.554	0.0901	0.714
2.51	-6.32	3.81	-0.556	0.73	-0.399	0.0884	-0.425	-0.901	-0.827	-0.536	0.172	0.418	0.156	0.746
1.97	-6.55	3.25	-0.0063	-0.486	-0.874	-0.641	0.673	-0.37	0.768	0.558	-0.316	0.398	0.209	0.616
-2.12	-5.92	4.16	-0.0991	-0.669	-0.737	-0.667	0.594	-0.45	0.738	0.447	-0.505	0.498	0.235	0.445
-1.44	-6.53	3.42	0.261	-0.904	-0.339	-0.59	0.128	-0.797	0.764	0.409	-0.5	0.532	0.213	0.45
3.04	-6.05	3.66	0.358	0.354	0.864	-0.531	0.838	-0.124	-0.768	-0.414	0.488	0.527	0.209	0.46
-5.27	-7.63	4.02	-0.0395	-0.507	0.861	0.925	-0.345	-0.16	0.378	0.79	0.482	0.189	0.56	0.466
-4.77	-7.38	3.58	0.321	0.381	0.867	-0.499	0.846	-0.187	-0.805	-0.373	0.462	0.564	0.176	0.485
-1.59	-8.63	4.06	-0.137	-0.619	-0.774	0.413	-0.745	0.523	-0.9	-0.248	0.358	0.677	0.0898	0.578
-2.36	-8.09	3.75	0.0706	-0.741	-0.668	-0.799	0.359	-0.482	0.597	0.568	-0.566	0.389	0.362	0.39
-1.87	-7.84	3.49	0.286	0.616	0.734	0.687	-0.666	0.291	0.668	0.422	-0.614	0.521	0.299	0.348
3.35	-7.76	3.97	0.056	-0.554	-0.831	-0.658	0.605	-0.448	0.751	0.572	-0.331	0.385	0.224	0.602
3.38	-8.58	3.75	-0.727	-0.473	0.498	-0.302	-0.432	-0.85	0.617	-0.768	0.172	0.209	0.345	0.746
2.77	-8.08	3.3	0.138	0.455	0.88	-0.545	0.776	-0.316	-0.827	-0.436	0.355	0.507	0.156	0.58
0.735	-9.15	3.34	-0.124	-0.48	-0.869	-0.836	0.522	-0.17	0.535	0.705	-0.465	0.266	0.418	0.481
2.14	9.24	3.22	0.49	-0.0142	0.872	-0.821	-0.344	0.455	0.294	-0.939	-0.18	0.0551	0.636	0.738
2.43	7.96	4.07	0.788	-0.322	0.524	-0.11	0.765	0.635	-0.606	-0.558	0.568	0.398	0.355	0.389
1.82	7.55	3.37	0.0122	-0.665	-0.747	-0.704	0.525	-0.479	0.71	0.532	-0.462	0.422	0.261	0.485
-2.89	6.93	4.17	0.65	-0.127	0.749	0.11	-0.96	-0.258	0.752	0.251	-0.61	0.674	0.223	0.351
-3.07	6.83	3.27	-0.0264	-0.669	-0.743	-0.712	0.534	-0.455	0.701	0.517	-0.49	0.434	0.269	0.459
2.95	6.3	3.5	0.0816	-0.78	-0.621	-0.719	0.385	-0.579	0.69	0.494	-0.529	0.456	0.279	0.424
3.4	6.66	3.28	0.365	-0.851	-0.377	-0.549	0.131	-0.825	0.752	0.508	-0.42	0.443	0.223	0.522
0.878	6.1	3.86	0.349	-0.904	-0.246	-0.593	-0.00925	-0.805	0.726	0.427	-0.539	0.516	0.247	0.415
1.39	5.35	3.41	-0.00838	-0.692	-0.722	-0.669	0.54	-0.51	0.743	0.479	-0.468	0.469	0.231	0.479
5.36	5.76	3.94	0.256	-0.905	-0.34	-0.661	0.0925	-0.744	0.705	0.416	-0.575	0.526	0.266	0.383
4.68	5.3	3.31	0.149	-0.812	-0.565	-0.769	0.264	-0.582	0.621	0.521	-0.585	0.431	0.341	0.373
-6.07	5.11	3.85	0.355	0.446	0.821	-0.542	0.814	-0.208	-0.762	-0.371	0.531	0.566	0.215	0.422
-5.53	5.34	3.63	0.631	-0.0915	0.77	-0.244	0.919	0.309	-0.737	-0.383	0.558	0.555	0.237	0.398
-2.24	4.25	3.49	-0.000845	0.724	0.69	-0.555	0.574	-0.603	-0.832	-0.383	0.401	0.555	0.151	0.539
-1.78	4.53	3.3	0.292	0.495	0.818	-0.522	0.8	-0.296	-0.801	-0.341	0.492	0.593	0.179	0.457
-2.8	4.99	3.91	0.0318	-0.783	-0.622	-0.693	0.431	-0.578	0.72	0.449	-0.529	0.496	0.252	0.424
-6.54	4.82	4.12	0.276	-0.933	-0.233	-0.613	0.0154	-0.79	0.74	0.361	-0.568	0.576	0.234	0.389
-7.12	4.45	3.4	-0.38	-0.464	-0.8	-0.428	0.855	-0.293	0.82	0.231	-0.524	0.692	0.162	0.429
6.3	3.17	3.77	0.293	0.584	0.757	0.604	-0.727	0.327	0.741	0.361	-0.566	0.575	0.233	0.391
8.38	3.48	4.17	0.177	-0.641	-0.747	-0.133	0.737	-0.663	0.975	0.216	0.0455	0.705	0.0223	0.859
8.17	3.24	3.34	0.475	-0.88	0.0267	-0.307	-0.194	-0.932	0.825	0.434	-0.362	0.509	0.158	0.574
7.29	2.68	3.93	0.141	-0.705	-0.695	-0.724	0.406	-0.558	0.675	0.582	-0.453	0.376	0.292	0.492
6.92	2.65	3.28	-0.399	0.917	0.00662	-0.198	-0.0792	-0.977	-0.895	-0.391	0.214	0.548	0.0942	0.708
4.76	2.25	3.78	0.161	-0.72	-0.675	-0.691	0.406	-0.598	0.705	0.562	-0.432	0.394	0.266	0.511
5.25	2.68	3.68	-0.659	0.727	-0.193	0.0926	0.332	0.939	0.746	0.601	-0.286	0.359	0.228	0.642
3.39	2.49	3.89	-0.0186	-0.718	-0.696	-0.749	0.471	-0.466	0.662	0.513	-0.547	0.438	0.304	0.408
2.69	3.09	3.32	0.156	-0.694	-0.703	-0.693	0.43	-0.579	0.704	0.577	-0.413	0.38	0.266	0.528
2.74	2.13	3.18	0.114	-0.705	-0.699	-0.683	0.456	-0.571	0.722	0.543	-0.43	0.412	0.25	0.513
9.14	2.06	3.72	0.14	0.644	-0.752	-0.335	0.745	0.576	0.932	0.172	0.32	0.745	0.0615	0.612
8.64	1.49	3.46	0.167	0.728	0.665	0.816	-0.48	0.321	0.553	0.489	-0.675	0.46	0.402	0.293
8.19	1.21	3.79	0.27	-0.922	-0.278	-0.569	0.0804	-0.819	0.777	0.38	-0.503	0.558	0.201	0.448
-5.79	2.23	4.25	0.66	-0.0773	0.748	-0.273	0.902	0.335	-0.7	-0.425	0.574	0.517	0.27	0.384
-5.73	1.26	4.09	0.673	-0.104	0.732	-0.252	0.899	0.359	-0.695	-0.426	0.579	0.517	0.274	0.379
-3.14	1.77	3.7	-0.00697	-0.793	-0.609	-0.71	0.433	-0.556	0.704	0.428	-0.566	0.515	0.266	0.391
-2.63	1.99	3.4	0.34	0.332	0.88	-0.544	0.833	-0.104	-0.767	-0.443	0.463	0.501	0.209	0.483
1.79	1.61	3.73	-0.421	0.829	0.368	0.727	0.0657	0.684	0.543	0.555	-0.631	0.401	0.411	0.333
2.28	1.77	3.38	0.283	0.622	0.73	0.676	-0.67	0.308	0.681	0.406	-0.61	0.535	0.287	0.351
-7.9	0.93	4.2	-0.743	0.267	-0.613	0.115	-0.852	-0.511	-0.659	-0.45	0.603	0.495	0.307	0.358
-8.33	0.6	3.58	0.632	-0.124	0.765	-0.26	0.896	0.359	-0.73	-0.426	0.534	0.517	0.243	0.419
-7.96	0.918	3.34	-0.613	0.757	-0.227	-0.372	-0.53	-0.762	-0.697	-0.383	0.607	0.556	0.273	0.354
-5.14	0.53	3.78	0.48	0.387	0.787	0.504	-0.856	0.114	0.718	0.342	-0.606	0.592	0.253	0.355
-4.71	0.717	3.38	0.23	0.715	0.66	0.768	-0.55	0.327	0.597	0.432	-0.676	0.511	0.363	0.292
-2.4	0.0484	3.98	0.366	0.351	0.862	-0.476	0.867	-0.151	-0.8	-0.355	0.484	0.581	0.18	0.464
-3	-0.233	3.31	0.437	0.456	0.775	0.576	-0.804	0.148	0.691	0.382	-0.614	0.556	0.278	0.348
-3.96	-0.799	3.83	0.256	0.435	0.863	-0.546	0.802	-0.243	-0.798	-0.409	0.443	0.531	0.182	0.502
-3.47	-0.421	3.61	-0.628	0.728	-0.274	-0.322	-0.565	-0.76	-0.708	-0.389	0.589	0.55	0.263	0.369
8.48	-0.724	4.03	-0.185	0.392	0.901	0.472	-0.769	0.431	0.862	0.505	-0.0421	0.445	0.124	0.862
9.03	-0.323	3.85	-0.199	-0.86	-0.47	-0.522	0.499	-0.692	0.83	0.108	-0.548	0.803	0.153	0.407
9.33	-0.859	3.33	-0.074	0.982	0.173	-0.314	-0.187	0.931	0.947	0.0146	0.322	0.887	0.048	0.61
2.76	-1.06	4.12	0.04	-0.76	-0.648	-0.717	0.43	-0.549	0.696	0.487	-0.528	0.462	0.273	0.425
3.41	-1.63	3.49	0.285	0.429	0.857	-0.544	0.809	-0.223	-0.789	-0.403	0.464	0.538	0.19	0.482
2.55	-1.06	3.26	0.152	0.556	0.817	-0.594	0.712	-0.374	-0.79	-0.429	0.438	0.514	0.189	0.506
-7.75	-0.955	4.05	0.641	0.0583	0.765	0.313	-0.931	-0.191	0.701	0.362	-0.615	0.575	0.269	0.347
-1.76	-2.67	3.82	-0.11	-0.559	-0.822	-0.655	0.662	-0.363	0.747	0.499	-0.439	0.451	0.227	0.505
-9.27	-2.07	3.2	-0.41	-0.197	-0.89	-0.258	0.962	-0.0943	0.875	0.191	-0.445	0.728	0.113	0.499
8.22	-2.63	3.91	0.367	-0.9	-0.235	-0.603	-0.038	-0.796	0.708	0.435	-0.557	0.509	0.263	0.399
7.9	-1.95	3.73	0.314	-0.165	0.935	0.418	-0.86	-0.292	0.853	0.482	-0.202	0.466	0.133	0.719
0.602	-2.21	4.26	-0.0304	-0.691	-0.722	-0.691	0.536	-0.484	0.722	0.484	-0.494	0.464	0.25	0.455
0.0495	-2.57	3.62	0.34	0.356	0.871	-0.55	0.826	-0.123	-0.763	-0.437	0.476	0.507	0.213	0.471
0.522	-2.27	3.32	0.329	0.502	0.8	-0.594	0.769	-0.238	-0.734	-0.397	0.551	0.543	0.239	0.404
-3.69	-2.71	3.2	0.495	0.322	0.807	0.47	-0.88	0.0623	0.73	0.349	-0.587	0.586	0.243	0.371
-6	-3.12	3.51	0.679	-0.611	0.406	0.0837	0.614	0.784	-0.729	-0.499	0.468	0.451	0.244	0.478
-5.56	-2.83	3.31	-0.632	0.74	-0.232	-0.377	-0.555	-0.741	-0.677	-0.381	0.629	0.557	0.29	0.334
7.89	-3	4.22	-0.706	0.0137	-0.708	0.373	-0.842	-0.389	-0.601	-0.539	0.59	0.415	0.359	0.369
7.84	-3.78	3.94	-0.234	-0.239	-0.943	0.825	0.464	-0.322	0.514	-0.853	0.0884	0.132	0.438	0.82
7.63	-3.12	3.32	-0.132	-0.782	-0.61	0.55	-0.569	0.611	-0.824	-0.255	0.505	0.67	0.158	0.445
-5.15	-3.56	3.94	0.284	-0.94	-0.191	-0.553	0.00179	-0.833	0.783	0.342	-0.519	0.592	0.195	0.433
-4.72	-3.4	3.5	0.585	-0.775	0.238	-0.303	-0.481	-0.823	0.752	0.41	-0.516	0.531	0.223	0.435
-6.95	-3.71	4.12	0.787	-0.477	0.39	0.00849	0.641	0.768	-0.616	-0.601	0.509	0.359	0.345	0.442
-6.43	-3.35	3.91	0.0466	-0.807	-0.589	-0.683	0.405	-0.608	0.729	0.431	-0.532	0.513	0.244	0.422
-0.0962	-4.71	4.05	0.312	0.437	0.843	-0.517	0.823	-0.235	-0.797	-0.363	0.483	0.574	0.183	0.465
0.417	-4.44	3.87	0.32	0.382	0.867	-0.462	0.862	-0.209	-0.827	-0.334	0.452	0.6	0.155	0.493
-0.23	-3.82	3.36	0.062	-0.621	-0.781	-0.662	0.561	-0.498	0.747	0.548	-0.376	0.407	0.228	0.561
-6.45	-5.36	4.2	0.507	0.414	0.756	0.521	-0.846	0.114	0.687	0.336	-0.645	0.598	0.282	0.32
-6.94	-5.62	3.6	0.0219	-0.766	-0.642	-0.726	0.43	-0.537	0.687	0.478	-0.547	0.47	0.281	0.408
-3.16	-6.64	3.67	0.312	-0.808	-0.499	-0.624	0.222	-0.749	0.716	0.546	-0.435	0.409	0.255	0.508
-2.73	-6.32	3.42	0.635	-0.132	0.761	-0.291	0.872	0.394	-0.716	-0.471	0.515	0.476	0.256	0.436
0.188	-6.65	3.4	0.342	-0.85	-0.401	-0.586	0.14	-0.798	0.734	0.508	-0.45	0.443	0.239	0.495
0.979	-7.23	3.64	-0.629	0.777	-0.0249	0.189	0.184	0.965	0.754	0.602	-0.262	0.358	0.221	0.664
1.46	-7.02	3.34	0.661	-0.479	0.578	-0.0677	0.729	0.682	-0.747	-0.49	0.449	0.459	0.228	0.495
5.66	-7.03	3.7	0.224	-0.72	0.656	0.582	0.639	0.503	-0.782	0.269	0.562	0.658	0.196	0.394
-1.22	-7.51	4.2	0.265	-0.874	-0.407	-0.631	0.162	-0.759	0.729	0.458	-0.509	0.488	0.244	0.442
-0.712	-7.21	3.91	0.331	0.397	0.856	-0.505	0.841	-0.194	-0.797	-0.368	0.478	0.568	0.183	0.47
-1.3	-7.55	3.31	0.324	-0.924	-0.2	-0.609	-0.0418	-0.792	0.724	0.379	-0.576	0.559	0.248	0.381
-1.36	-9.52	3.57	0.343	-0.423	-0.839	0.681	-0.503	0.532	-0.647	-0.753	0.116	0.222	0.317	0.796
-0.789	-9.32	3.48	0.35	-0.936	0.0168	-0.402	-0.166	-0.9	0.846	0.309	-0.435	0.622	0.139	0.509
-0.453	8.88	4.16	0.931	-0.0329	0.363	0.176	-0.831	-0.527	0.319	0.555	-0.768	0.401	0.613	0.208
0.0764	8.74	3.64	-0.742	-0.067	-0.667	0.37	-0.87	-0.324	-0.559	-0.488	0.671	0.461	0.397	0.296
-1.16	9	3.35	0.632	-0.693	-0.347	0.592	0.143	0.793	-0.5	-0.707	0.501	0.264	0.45	0.449
-2.45	8.26	4.12	0.617	-0.146	0.773	-0.251	0.895	0.369	-0.746	-0.422	0.516	0.52	0.229	0.436
-3.35	8.23	3.6	0.667	-0.221	0.712	0.579	-0.447	-0.681	0.469	0.867	-0.17	0.12	0.478	0.747
-0.981	8.03	3.23	0.228	-0.928	-0.296	-0.584	0.113	-0.804	0.78	0.356	-0.516	0.58	0.198	0.436
-6.23	6.13	4.06	-0.679	0.734	0.00507	0.47	0.43	0.771	0.563	0.526	-0.637	0.426	0.393	0.327
-5.58	6.9	3.88	0.88	0.427	-0.209	0.309	-0.179	0.934	0.361	-0.886	-0.289	0.102	0.575	0.64
-5.56	6.18	3.74	0.623	-0.0468	0.781	-0.283	0.917	0.281	-0.729	-0.396	0.558	0.544	0.244	0.398
-5.96	7.11	3.13	-0.796	0.104	-0.596	0.574	-0.184	-0.798	-0.192	-0.978	0.0866	0.0202	0.727	0.822
-4.5	6.11	4.1	0.405	-0.882	-0.242	-0.59	-0.0503	-0.806	0.698	0.469	-0.541	0.478	0.272	0.413
-5.11	6.55	3.52	0.315	0.305	0.899	-0.469	0.873	-0.132	-0.825	-0.38	0.418	0.558	0.157	0.524
-4.69	6.96	3.27	-0.187	-0.837	-0.514	-0.587	0.515	-0.625	0.788	0.185	-0.587	0.734	0.191	0.371
-2.37	6.21	3.76	0.367	-0.85	-0.377	-0.538	0.136	-0.832	0.759	0.508	-0.407	0.443	0.217	0.533
-1.89	6.52	3.47	0.539	0.117	0.834	-0.421	0.895	0.147	-0.73	-0.431	0.531	0.512	0.243	0.422
-0.766	7.1	4.04	0.323	-0.891	-0.317	-0.569	0.0848	-0.818	0.756	0.445	-0.48	0.499	0.22	0.468
-0.719	6.17	3.87	0.565	0.0771	0.821	-0.373	0.912	0.171	-0.736	-0.403	0.544	0.537	0.238	0.41
-1.38	6.83	3.31	0.283	0.51	0.812	-0.617	0.745	-0.254	-0.735	-0.429	0.525	0.514	0.239	0.427
5.34	6.77	4.07	-0.131	0.532	0.837	0.603	-0.628	0.493	0.787	0.569	-0.238	0.388	0.192	0.685
4.65	6.31	3.38	0.359	0.543	0.759	0.576	-0.769	0.278	0.735	0.338	-0.588	0.596	0.239	0.37
5.12	6.6	3.13	0.367	-0.859	-0.358	-0.574	0.0943	-0.814	0.732	0.504	-0.458	0.446	0.241	0.488
-0.27	6.43	3.51	0.577	-0.105	0.81	-0.363	0.855	0.37	-0.731	-0.508	0.456	0.443	0.242	0.49
0.224	6.7	3.28	-0.132	-0.576	-0.807	-0.67	0.651	-0.356	0.73	0.494	-0.472	0.456	0.243	0.475
2	6.73	4.26	0.592	-0.801	-0.089	0.335	0.145	0.931	-0.732	-0.581	0.354	0.377	0.241	0.581
2.46	7.05	4.04	0.614	-0.091	0.784	-0.346	0.862	0.371	-0.709	-0.499	0.498	0.451	0.262	0.452
1.86	6.57	3.28	0.33	0.436	0.837	-0.527	0.821	-0.22	-0.783	-0.369	0.501	0.568	0.195	0.449
5.81	7.02	3.96	-0.48	0.375	-0.793	0.433	-0.685	-0.586	-0.763	-0.625	0.166	0.338	0.213	0.75
6.4	6.27	3.26	0.189	-0.874	-0.449	-0.678	0.214	-0.703	0.71	0.437	-0.552	0.507	0.261	0.403
-1.17	5.84	4.09	0.534	0.144	0.833	-0.406	0.908	0.103	-0.742	-0.393	0.543	0.546	0.232	0.411
-0.672	5.17	3.71	-0.0527	-0.907	-0.417	0.376	-0.405	0.833	-0.925	-0.113	0.363	0.798	0.0675	0.574
0.432	5.79	4.09	0.212	-0.889	-0.405	-0.641	0.187	-0.744	0.738	0.417	-0.531	0.524	0.236	0.422
-0.19	5.63	3.5	-0.441	0.488	-0.753	0.14	0.866	0.479	0.887	0.106	-0.45	0.805	0.102	0.495
0.287	5.69	3.17	0.331	0.509	0.795	-0.498	0.809	-0.311	-0.801	-0.293	0.522	0.636	0.179	0.43
-5.05	5.7	3.35	0.561	0.178	0.809	-0.433	0.895	0.104	-0.706	-0.409	0.579	0.532	0.265	0.379
-6.73	5.83	3.47	0.0834	-0.681	-0.728	-0.692	0.486	-0.534	0.717	0.548	-0.431	0.407	0.255	0.512
-3.85	4.32	3.48	0.314	0.435	0.844	-0.555	0.805	-0.208	-0.77	-0.403	0.494	0.537	0.207	0.455
-3.4	4.61	3.23	0.339	0.479	0.81	-0.517	0.814	-0.265	-0.786	-0.329	0.523	0.604	0.192	0.429
-4.44	5	3.87	0.766	-0.306	0.566	-0.108	0.806	0.582	-0.634	-0.507	0.584	0.444	0.33	0.374
-4.98	4.69	3.27	0.378	0.422	0.824	-0.54	0.823	-0.174	-0.752	-0.379	0.539	0.559	0.223	0.415
7.65	5.02	3.42	-0.619	-0.357	-0.699	0.619	-0.77	-0.155	-0.483	-0.529	0.698	0.424	0.465	0.272
4.95	4.49	4.12	0.304	-0.867	-0.395	-0.51	0.202	-0.836	0.805	0.456	-0.381	0.49	0.176	0.558
5.42	4.75	3.79	0.126	-0.661	-0.74	-0.682	0.484	-0.548	0.721	0.574	-0.389	0.384	0.251	0.549
3.05	4.35	3.22	0.172	-0.74	-0.65	-0.683	0.386	-0.62	0.71	0.551	-0.439	0.404	0.261	0.505
0.959	5.08	3.72	0.0265	-0.708	-0.706	-0.729	0.469	-0.498	0.684	0.528	-0.504	0.425	0.284	0.447
1.01	4.16	3.64	0.194	0.551	0.811	-0.55	0.746	-0.375	-0.812	-0.374	0.448	0.564	0.169	0.497
1.47	4.37	3.27	0.287	0.358	0.888	-0.549	0.822	-0.154	-0.785	-0.443	0.432	0.501	0.193	0.511
7.47	3.83	4.06	0.546	-0.749	0.376	-0.316	0.231	0.92	-0.776	-0.621	-0.111	0.341	0.201	0.8
6.88	3.63	3.75	0.595	-0.127	0.793	-0.241	0.914	0.327	-0.767	-0.386	0.513	0.553	0.21	0.438
7.31	3.78	3.27	0.341	0.498	0.797	-0.536	0.8	-0.27	-0.772	-0.335	0.54	0.598	0.205	0.414
-3.22	3.73	4.03	-0.0252	-0.707	-0.707	-0.738	0.49	-0.464	0.674	0.51	-0.535	0.441	0.294	0.419
-2.7	4.02	3.8	0.33	0.448	0.831	-0.585	0.788	-0.192	-0.741	-0.423	0.522	0.52	0.233	0.431
0.0843	3.6	4.11	0.254	-0.777	-0.576	-0.769	0.199	-0.608	0.587	0.597	-0.547	0.362	0.372	0.408
0.545	3.85	3.8	0.208	0.468	0.859	-0.594	0.758	-0.269	-0.777	-0.455	0.436	0.491	0.201	0.508
-0.109	3.5	3.18	0.45	-0.868	-0.209	-0.475	-0.0345	-0.879	0.756	0.495	-0.428	0.454	0.22	0.515
-5.35	3.55	4.22	-0.609	0.758	-0.234	-0.394	-0.545	-0.74	-0.688	-0.359	0.63	0.577	0.281	0.333
-6	4.07	3.68	0.191	-0.877	-0.44	-0.644	0.226	-0.731	0.741	0.423	-0.522	0.519	0.233	0.43
-5.41	3.44	3.25	-0.768	0.235	-0.595	0.146	-0.841	-0.521	-0.623	-0.487	0.612	0.462	0.339	0.349
-3.73	3.44	4.24	0.383	-0.87	-0.311	-0.557	0.0515	-0.829	0.737	0.491	-0.464	0.458	0.237	0.482
-4.3	3.13	3.57	0.348	0.534	0.77	0.571	-0.772	0.277	0.743	0.344	-0.574	0.591	0.231	0.383
-3.81	3.37	3.27	0.215	-0.862	-0.46	-0.648	0.226	-0.727	0.731	0.454	-0.51	0.491	0.243	0.441
-1.65	3.63	4.08	0.422	-0.894	-0.149	-0.534	-0.112	-0.838	0.733	0.433	-0.524	0.51	0.24	0.428
-2.19	3.25	3.32	0.245	0.389	0.888	-0.594	0.784	-0.18	-0.766	-0.483	0.424	0.465	0.211	0.519
8.65	2.48	3.71	-0.618	-0.649	0.444	0.446	-0.755	-0.481	0.647	-0.0997	0.756	0.81	0.318	0.22
9.22	2.9	3.19	0.202	0.704	-0.68	-0.295	0.706	0.643	0.934	0.0708	0.351	0.836	0.0596	0.584
-5.92	3.12	3.5	0.078	-0.79	-0.609	-0.76	0.348	-0.549	0.646	0.505	-0.573	0.445	0.319	0.385
-5.86	2.19	3.32	0.647	-0.105	0.755	-0.308	0.87	0.385	-0.698	-0.481	0.531	0.467	0.272	0.422
-3.72	2.51	4.16	0.685	-0.129	0.717	-0.266	0.872	0.411	-0.678	-0.472	0.563	0.475	0.289	0.394
1.29	2.34	4.18	-0.236	-0.29	-0.928	-0.687	0.725	-0.0522	0.688	0.625	-0.37	0.338	0.281	0.567
[truncated: 6,133 more rows]

## Sheet: Source Data Supplementary Fig2
Wavenumber (nm)	NPLs in hexane (arb.units)	SPs in water (arb.units)
550	1.33528	0.29274
550.5	1.31475	0.28588
551	1.29955	0.25892
551.5	1.28477	0.2631
552	1.2787	0.2358
552.5	1.26289	0.22491
553	1.24717	0.21576
553.5	1.23393	0.20148
554	1.20954	0.17098
554.5	1.19783	0.16276
555	1.17732	0.15163
555.5	1.15669	0.11031
556	1.1367	0.10415
556.5	1.12932	0.0914
557	1.11005	0.06628
557.5	1.09322	0.04999
558	1.08212	0.04344
558.5	1.06761	0.03941
559	1.05601	0.01445
559.5	1.04411	0.00348
560	1.02845	0.01323
560.5	1.02085	0.00609
561	1.01172	-0.00736
561.5	1.00113	-0.01519
562	0.9953	-0.02236
562.5	0.98267	-0.0155
563	0.97768	-0.02156
563.5	0.96523	-0.01827
564	0.95662	-0.03469
564.5	0.95148	-0.02588
565	0.94405	-0.02714
565.5	0.94029	-0.04209
566	0.93101	-0.02917
566.5	0.92382	-0.03058
567	0.92004	-0.04064
567.5	0.91472	-0.02558
568	0.90819	-0.00931
568.5	0.90216	-0.04161
569	0.89555	-0.03311
569.5	0.88881	-0.02893
570	0.88463	-0.02746
570.5	0.87916	-0.0362
571	0.87403	-0.04685
571.5	0.867	-0.04131
572	0.86084	-0.04339
572.5	0.85698	-0.04481
573	0.85348	-0.0624
573.5	0.84907	-0.06699
574	0.84378	-0.06483
574.5	0.84158	-0.07599
575	0.84446	-0.09421
575.5	0.85181	-0.10563
576	0.87311	-0.09817
576.5	0.89182	-0.13062
577	0.90021	-0.11768
577.5	0.91758	-0.1177
578	0.96713	-0.07313
578.5	0.94889	-0.10007
579	0.86377	-0.16145
579.5	0.80652	-0.19533
580	0.79707	-0.22384
580.5	0.79383	-0.24972
581	0.79292	-0.23953
581.5	0.79435	-0.26287
582	0.79534	-0.25902
582.5	0.79533	-0.27412
583	0.79642	-0.27298
583.5	0.80099	-0.28122
584	0.80504	-0.27767
584.5	0.80998	-0.2656
585	0.82079	-0.26348
585.5	0.84036	-0.23159
586	0.87405	-0.1804
586.5	0.92229	-0.13369
587	1.0035	-0.04146
587.5	1.15615	0.13956
588	1.42423	0.40788
588.5	1.54059	0.49096
589	1.46121	0.43272
589.5	1.36988	0.37668
590	1.43254	0.43229
590.5	1.5897	0.61409
591	1.7	0.69206
591.5	1.64013	0.6233
592	1.53284	0.51941
592.5	1.51281	0.51136
593	1.44231	0.4475
593.5	1.29113	0.28913
594	1.12827	0.11438
594.5	1.00982	0.01644
595	0.93557	-0.0521
595.5	0.88689	-0.11011
596	0.85277	-0.15998
596.5	0.82665	-0.20033
597	0.80965	-0.22315
597.5	0.79443	-0.24511
598	0.78503	-0.25435
598.5	0.7758	-0.25485
599	0.77054	-0.2661
599.5	0.76829	-0.2632
600	0.76379	-0.28499
600.5	0.76192	-0.25976
601	0.75921	-0.27759
601.5	0.75928	-0.28583
602	0.75651	-0.29472
602.5	0.7581	-0.28942
603	0.75677	-0.29611
603.5	0.75524	-0.29007
604	0.75448	-0.28146
604.5	0.7549	-0.29046
605	0.75366	-0.26917
605.5	0.75477	-0.26151
606	0.75611	-0.26313
606.5	0.75827	-0.24438
607	0.76589	-0.20405
607.5	0.76629	-0.20273
608	0.77495	-0.18598
608.5	0.78419	-0.16891
609	0.79968	-0.14765
609.5	0.82055	-0.08834
610	0.86056	-0.03099
610.5	0.91874	0.06139
611	0.97793	0.15726
611.5	1.05986	0.29709
612	1.13333	0.40721
612.5	1.17842	0.50039
613	1.23315	0.57545
613.5	1.3181	0.66947
614	1.3699	0.7
614.5	1.34605	0.6936
615	1.27939	0.60857
615.5	1.19397	0.50892
616	1.13528	0.45022
616.5	1.1371	0.45855
617	1.17408	0.48283
617.5	1.19654	0.47257
618	1.18641	0.42171
618.5	1.15184	0.37761
619	1.0981	0.29897
619.5	1.0202	0.22104
620	0.95421	0.13893
620.5	0.90451	0.05419
621	0.86728	0.00843
621.5	0.83968	-0.04111
622	0.81549	-0.06974
622.5	0.80025	-0.10234
623	0.78761	-0.12073
623.5	0.77888	-0.13685
624	0.77134	-0.15556
624.5	0.76517	-0.18166
625	0.76193	-0.19524
625.5	0.75818	-0.1896
626	0.75256	-0.21807
626.5	0.75131	-0.21854
627	0.74506	-0.21861
627.5	0.74232	-0.23559
628	0.73956	-0.23399
628.5	0.73621	-0.23319
629	0.73385	-0.23008
629.5	0.72979	-0.22975
630	0.72953	-0.23339
630.5	0.72799	-0.23215
631	0.72612	-0.24217
631.5	0.72277	-0.22324
632	0.71886	-0.22363
632.5	0.71862	-0.21705
633	0.71777	-0.20939
633.5	0.71723	-0.20323
634	0.71454	-0.20597
634.5	0.71257	-0.18339
635	0.71226	-0.19371
635.5	0.71078	-0.18092
636	0.70992	-0.18845
636.5	0.70855	-0.17458
637	0.70702	-0.18715
637.5	0.70738	-0.17367
638	0.70642	-0.16439
638.5	0.70788	-0.17737
639	0.70608	-0.16807
639.5	0.70512	-0.16532
640	0.7056	-0.16327
640.5	0.70487	-0.1709
641	0.70397	-0.15303
641.5	0.70401	-0.16599
642	0.70414	-0.17274
642.5	0.70317	-0.1828
643	0.70351	-0.19529
643.5	0.70131	-0.195
644	0.7007	-0.18808
644.5	0.70203	-0.20879
645	0.70071	-0.2331
645.5	0.7	-0.24087
646	0.70088	-0.2468
646.5	0.70084	-0.23923
647	0.70257	-0.25814
647.5	0.70612	-0.2593
648	0.70967	-0.27399
648.5	0.71248	-0.255
649	0.71664	-0.27315
649.5	0.71701	-0.28741
650	0.7121	-0.3
